# Supplementary material for: Single Nucleus RNA Sequence (snRNAseq) Analysis of the Spectrum of Trophoblast Lineages Generated From Human Pluripotent Stem Cells in vitro
Source: Front Cell Dev Biol. 2021 Jul 21;9:695248. doi: 10.3389/fcell.2021.695248 (PMC8334858; doi:10.3389/fcell.2021.695248)
Supplement: Supplementary file 2 [file Table_1.XLSX]

## Sheet: Supplementary Table 1
Gene	Undifferentiated ESC (Avg. TPM)	BAP protocol (Avg. TPM)	log2(Fold-Change) (BAP/Undifferentiated)
SOX2	399.772	1.76969	-7.81954
NANOG	18.6423	1.03729	-4.16769
GATA3	51.9907	381.403	2.87499
TFAP2A	57.265	231.724	2.01668
KRT7	85.7261	394.064	2.20062
KRT23	15.6674	382.389	4.6092
CGA	783.675	53106	6.08248
CGB	8.77363	631.523	6.16952
PGF	44.8771	1421.31	4.9851
Data are from Yabe et al, 2016, and analyzed following the pipeline described in Jain et al, 2017.
TPM values for differentiated cells were averaged across cells of all sizes.
SOX2 and NANOG are pluripotency genes, and the remaining genes are trophoblast markers.
References
S. Yabe, A.P. Alexenko, M. Amita, Y. Yang, D.J. Schust, Y. Sadovsky, T. Ezashi, and R.M. Roberts, Comparison of syncytiotrophoblast generated from human embryonic stem cells and from term placentas. Proc Natl Acad Sci U S A 113 (2016) E2598-607.
A. Jain, T. Ezashi, R.M. Roberts, and G. Tuteja, Deciphering transcriptional regulation in human embryonic stem cells specified towards a trophoblast fate. Scientific reports 7 (2017) 17257.
