# Supplementary material for: Single Nucleus RNA Sequence (snRNAseq) Analysis of the Spectrum of Trophoblast Lineages Generated From Human Pluripotent Stem Cells in vitro
Source: Front Cell Dev Biol. 2021 Jul 21;9:695248. doi: 10.3389/fcell.2021.695248 (PMC8334858; doi:10.3389/fcell.2021.695248)
Supplement: Supplementary file 3 [file Table_2.XLSX]

## Sheet: Table_S1
		Before fitlering				After filtering
		20pcO2		5pcO2		20pcO2		5pcO2
		20pcO2_r1	20pcO2_r2	5pcO2_r1	5pcO2_r2	20pcO2_r1	20pcO2_r2	5pcO2_r1	5pcO2_r2
Nuclei		2638	1361	1343	710	2146	1271	1280	658
Gene Counts	Mean	1297.81	1075.79	1321.68	1087.94	1085.75	1017.35	1328.56	1077.65
	Media	1052	810	1030	661.5	914.5	799	1040	675.5
	SD	961.422	983.106	1104.11	1029.48	674.507	851.037	1081.58	953.907
RNA counts	Mean	3848.68	2909.26	3672.97	2838.46	2587.68	2474.23	3631.28	2607.25
	Median	2047.5	1423	1942	1085.5	1640.5	1359	1967	1100
	SD	5651.93	5272.12	5024.7	5473.96	3193.23	3701.25	4854.41	4095.74
MT %	mean	0.0864719	0.0541499	0.033451	0.0402079	0.0389041	0.0365569	0.0212742	0.0187044
	median	0.0393363	0.0320151	0.013487	0.011989	0.0336844	0.030303	0.0128232	0.0108597
	SD	0.111932	0.0798673	0.0664518	0.0888007	0.0244642	0.0253231	0.0245439	0.0233877
