# Supplementary material for: Single Nucleus RNA Sequence (snRNAseq) Analysis of the Spectrum of Trophoblast Lineages Generated From Human Pluripotent Stem Cells in vitro
Source: Front Cell Dev Biol. 2021 Jul 21;9:695248. doi: 10.3389/fcell.2021.695248 (PMC8334858; doi:10.3389/fcell.2021.695248)
Supplement: Supplementary file 4 [file Table_3.XLSX]

## Sheet: Table_S2
Cluster 1	Cluster 2	Cluster 3	Cluster 4	Cluster 5	Cluster 6	Cluster 7	Cluster 8	Cluster 9
PTN	KCNQ1OT1	ACTB	MAML2	HSPB1	LCMT1-AS2	C21orf58	CDH13	SRPK3
CGA	TLE4	GAPDH	SNHG14	ANXA1	ATG9B	GTSE1	L1CAM	NFIA
MDK	PCDH9	S100A11	ANKRD45	CGA	MYCNOS	AC091057.6	KIF1A	TDRD12
EEF1A1	SNHG14	ACTG1	SLC1A3	KRT18	NEBL	ATAD5	SLC2A6	GPM6A
FTL	KANSL1	TMSB10	KCNQ1OT1	CDKN1C	OPHN1	ASPM	NTM	KLHL15
TPT1	MEIS2	TMSB4X	MALAT1	CYP11A1	TBX3	ORC6	MCAM	MECOM
IGFBP2	ADAMTS6	MYL6	FTX	KRT8	FHDC1	BRCA1	ZEB2	ELAVL4
CD63	FTX	S100A6	LINC00842	PHLDA2	GADD45G	PIF1	NES	AC097537.1
FBLN1	CHD9	KRT8	NEAT1	S100P	AC009318.3	NUSAP1	PLAU	ZFHX4
TMSB4X	ANK3	S100A10	KLF8	BASP1	AL158206.1	POLQ	CD44	ADGB
KRT18	AP000787.1	KRT19	POLR2J3	HOPX	CBLB	MIR924HG	POU2F2	MIR302CHG
S100A11	PNISR	GSTP1	LINC02595	DIO3	AC090826.1	BRCA2	SPON1	ADGRV1
FTH1	JPX	KRT18	AC245041.2	FTH1	ACER2	ESCO2	MAMDC2	LSAMP
COL1A2	MALAT1	PFN1	AP000787.1	PGF	LINC02245	KNL1	GAS6-AS1	ROBO2
ACTB	N4BP2L2	TAGLN	KANSL1	FTL	RASA1	MCM10	UACA	ANK2
APOE	TANC2	EEF1A1	SLC25A37	DAB2	THSD7A	CLSPN	SYTL2	ADGRB3
SPARC	CTTNBP2	TUBB	NABP1	FDX1	FAM13A	KIF20B	LOXL2	KIF5C
GAPDH	PAPPA2	CFL1	WSB1	EZR	AC010328.1	CCDC18	CASC15	NVL
TMSB10	LUC7L3	TUBA1B	SEMA6D	IMPA2	ZNF292	BRIP1	TTLL7	JARID2
LUM	GABPB1-AS1	ANXA2	TANC2	KYNU	AC009318.1	ARHGAP11A	F3	SOX2
GNAS	KCNMA1	MYL12B	JPX	LGALS16	DIO3OS	HELLS	TGFB2	MMP16
COL3A1	WSB1	MIF	ARHGAP29	SAT1	GRAMD2B	MMS22L	PVT1	MEF2C
CALR	ARHGAP29	PPIA	LINC00685	TPT1	AFF1	FANCB	COL18A1	TSPAN33
KRT8	RBM39	TUBB2A	TCF7L2	NEURL1	CEP85	DIAPH3	MACF1	CEP112
ACTG1	SCUBE3	GNAS	RANBP17	CEBPB	RHOBTB1	KIF2C	DGKH	DCLK1
IGFBP5	MAML2	H3F3A	GABPB1-AS1	EEF1A1	ERVW-1	ZGRF1	ITGA3	SOBP
SPINT2	ITGB6	MYL9	GLIS3	KRT23	RRS1-AS1	APOLD1	OXTR	TNRC6A
VIM	ZNF83	NPM1	TENM3	PLIN2	SPATA13	CDCA7	PLK3	LRP8
KRT19	NKTR	TUBA1A	RBM6	EIF4A1	NEAT1	NCAPG	COL11A1	TTN
IGFBP3	MED13L	IL32	N4BP2L2	TOP1	MAFF	XRCC2	LOXL1	AC022467.2
APLP2	RYR2	TAGLN2	ADAMTSL4	NACA	GRHL1	FOXM1	ITGA2	DPH1
PPIB	ADAMTS18	ACTC1	NKTR	S100A11	CCNH	DCLRE1C	UGCG	MAT2A
PDIA3	POLR2J3	FTH1	PDGFRB	UBA52	ERVV-1	TPX2	DST	AL354733.3
NACA	GCSH	PTMA	GOLGA8B	FAU	MAST4	CENPE	TRIML2	CNKSR2
IFI6	GABRP	PRDX1	NFAT5	NR2F6	ATP10D	MIS18BP1	MIR4435-2HG	RBM46
HSP90AB1	HOOK2	TPT1	PVT1	EIF1	AL590822.2	CENPK	EDN1	DYNC2H1
MYL6	RHOU	NME2	ZNF83	JUND	GSE1	PRC1	PAPPA	FGFR1
PDIA6	BCL11A	TXN	ARHGAP8	PTMA	MAML3	TMPO	COL4A2	ESF1
PTMA	PKN2	PKM	USP9Y	XAGE2	TENT5A	CENPJ	SPTBN1	HMCN1
NPC2	ZNF737	UBC	PKN2	EIF2B2	FANCA	ZNF519	ABL2	SOX6
HSPA5	RBM6	SRP14	NUTM2A-AS1	MAOA	GATA2	BUB1B	ITGA6	RRP9
H19	ZNF431	FAU	MFSD4B	MIF	PPP1R15B	TOP2A	SMURF2	NAV3
COL1A1	NR2F2-AS1	HSP90AB1	AF117829.1	DEPP1	PLEKHA6	EZH2	COL4A1	MYC
RACK1	AC068587.4	UBB	MBNL2	OAZ1	AC018695.9	NUF2	FRMD6	CORIN
FAU	ARID1B	ATP5MC3	AL354733.3	PABPC1	SLC43A2	ZNF714	GLS	SMC6
H3F3A	P2RY6	VIM	LIMA1	SLC40A1	DLG5	SLFN13	AKAP12	AC009480.1
TFPI	RUNX1T1	PDLIM1	TPM1-AS	UBC	STRA6	SGO1	SRPX2	DDX46
LY6E	PNN	TUBA1C	GSDME	PHOSPHO1	GDPD5	CENPC	ADAMTS9	KLHL2
UBA52	CCDC18-AS1	DYNLL1	CCDC141	HSPB8	MYCN	CEP78	MICAL3	ADAMTS19
NPM1	DDX17	RACK1	SYT16	LGALS13	KCNN4	SMC4	AC092807.3	CEP295
PLD3	LINC00685	SERF2	SAMD4A	S100A7	BCL2	AC011447.3	DDB2	APC
IFITM3	AAK1	CALM2	RSRP1	CRIP1	AC097654.1	RFC3	CREB5	NOVA1
ACTC1	TLN2	NACA	REV3L	MSX2	NOS3	ZNF66	MAP1B	ZCCHC7
DIO3	SMAD2	MYL12A	GLCCI1	PRR9	AC097448.1	GEN1	SORBS2	RSRC1
CPE	WDR60	ENO1	PNISR	AKR1B1	TYRO3	POLR2J3	AGRN	STK39
CST3	ZNF430	EIF4A1	TAF1D	CKMT1A	SEMA7A	KIF14	MMP14	TRA2B
ITGB1	TCF4	STMN1	HOOK2	SOD2	ATXN7	CCDC14	ENC1	PRKG1
CD59	PHF14	YBX1	MDM4	SERF2	SPIRE2	RANBP17	CYTOR	SRSF7
TMBIM6	ZNF521	RAN	CTNND1	ANXA5	ATP6V1C2	KNTC1	GAS6	KPTN
CD99	IGFBP5	CALM1	DIP2A	H3F3A	GULP1	HELLPAR	NEAT1	TCF7L2
SERF2	TUT4	CA3	ATF7IP2	INHA	SGK1	MPHOSPH9	THBS3	CHD1
B2M	NPEPPS	PRDX6	KIAA0355	EDF1	COBLL1	SGO2	PLXNA3	BDNF
S100A10	AC092620.1	ARPC3	ADAMTS18	CD63	MAFK	CHTF18	ST5	PDSS1
TIMP3	TJP2	SFN	AC007098.1	HSD17B1	PRLR	FANCA	PODXL	PRR12
HSP90B1	PRH1	KRT7	TLE4	PDE4DIP	KCNA7	NSD2	ANKRD45	DYNC1I1
TIMP1	RESF1	RHOC	LINC00472	PRDX6	GPT2	DDX11	KLF6	PPP1R9A
EIF1	ATXN1	ACTA2	AUXG01000058.1	CRIP2	PHYHIPL	CENPL	NABP1	CCT2
EEF1G	ATRX	MARCKSL1	STX16	SERP1	ADGRL3	KIF23	PXDN	ZRANB2
MMP2	AFDN	LDHA	CSF3R	UBALD2	SHANK2-AS1	POLE	FAT1	ATXN2L
SSR4	KDM5B	NDUFS5	CHD9	HSP90AA1	ATP6V0A1	SLC16A4	DOCK5	LUC7L3
SPP1	LYPD6B	COX6B1	RDH13	DNAJA1	PPARD	DBF4B	KLF7	SRRM2
NUCB2	PIK3C2G	LDHB	PRH1	FAR2	ESRRG	CENPF	LINC02802	PAPOLG
FSTL1	RANBP17	LGALS3	RBM5	S100A9	RBM47	ECT2	VCL	RERE
HLA-C	PRICKLE2	EIF1	NSUN6	TFPI	NECTIN3	JPX	ZNF561	NFIB
LAPTM4A	SHPRH	S100A4	FNDC3B	SDC1	EAF1	TRIM59	YPEL2	R3HDM1
EEF1B2	PLXDC2	HSP90AA1	THRB	HIST2H2AA4	CPEB4	FUS	FBN2	FOXO1
HSP90AA1	AC104041.1	ARHGDIB	AC092807.3	SIAH1	ELMO1	G2E3	IGF2R	ATAD2
CYBA	PATJ	NDUFA4	PRMT2	PSMB1	PPM1B	CRNDE	SLC4A7	PRRC2C
HINT1	ANKS1A	EIF5A	INTU	INSL4	AL031280.1	KANSL1	NOVA1	MBNL1
ANXA2	ZNF708	HMGB1	GCSH	PLAC4	ARL5A	PNN	TMEM132A	MYCBP2
NDUFA13	STX16	UBA52	CCDC18-AS1	CGB8	PIK3C2B	NFATC2IP	CDC42BPA	LARS
TUBA1B	RSRP1	CLTA	CMTR2	RACK1	SLC1A4	MALAT1	ANKRD36B	SSX2IP
ITM2B	TET1	HINT1	GOLGA8A	PRDX1	RICTOR	CEP295	MIR503HG	CENPE
UBC	PBX1	TUBB4B	ZNF431	CKMT1B	AL049780.1	ATAD2	ANKRD1	E2F3
NPY	AC023034.1	SUMO2	CEMIP2	PKIB	PLCG1-AS1	SRSF10	SPTAN1	PNN
RCN1	ZNF827	H2AFZ	AKAP13	ERVW-1	ELF3	PILRB	PLEC	DDX5
CALU	ORC4	H3F3B	MFSD14C	PSMC4	HDAC5	NCAPD3	CFLAR	AMD1
COX7C	MPHOSPH8	KRT17	MED13L	FIBCD1	RIPOR2	ARID1B	MSI2	UPF2
STMN1	LRRN1	FKBP1A	ODF2L	RAP1B	NECTIN4	ENOSF1	LRP1	GPATCH4
SNHG29	MAGI2	SNRPB	DLG1	HMOX1	CDYL	PNKP	KMT2A	PWWP2A
GABARAP	TTC19	ANXA5	PCSK7	BTG1	AC093827.4	NKTR	ANKRD36C	PRMT5
NDUFA4	ACSM3	UBL5	PLAGL1	MAP1LC3B	ABTB2	TRIM13	EXT1	TLE4
HSPA8	AC103740.1	POLR2L	EPN2	TCL6	MXD1	PRIM2	ECE1	INO80
MFAP5	SLC25A37	ATP5F1E	EHBP1	DUSP5	KYNU	KIAA0586	RNF19A	PRMT3
CFL1	AUXG01000058.1	VDAC1	KIFC3	PSMB3	ZBTB10	ANKRD36C	B3GALNT2	RBM25
PSAP	NSD1	ATP5MG	BX890604.2	PSMA6	CSF3R	PRIM1	FN1	BRIP1
ATP6V0E1	BAZ2B	BTF3	HERC4	SQSTM1	PLEKHH1	NSUN6	PPP4R1	CENPF
CTHRC1	THUMPD1	SEC61G	TRA2A	UBB	BRAF	HP1BP3	DLG1	SPIRE1
TBCA	POGZ	HSPA8	PWWP3A	CRYAB	SLC30A2	PGP	TRIO	SEMA3D
PPDPF	ATF7IP2	COX7C	EML4	ARF4	CCSAP	SF1	LRRN4	CTDSPL2
RAMP1	ERICH1	GNG5	KATNBL1	ADRM1	AL450306.1	NSD1	ATP1A1	FNBP4
ARPC3	AUTS2	TUBB2B	ARHGEF10	PRKCZ	NCOA3	PKN2	SYNJ2	MAP3K12
SRP14	ZFYVE16	PRDX2	PHKB	CLIC3	NEB	LUC7L3	THBS1	TEX10
CLDN6	ZNF519	UQCR10	SH2D3A	EIF4G2	TFCP2L1	RBM6	NECTIN3-AS1	DCAF1
COX4I1	PDCD7	SNRPD2	TEAD1	NUPR1	ABHD5	SLF1	PIEZO1	DDX21
RNASEK	TPT1-AS1	C19orf33	ITGB6	GPX4	GATA3-AS1	AC010615.2	MAP4K3-DT	E2F7
DYNLL1	LINC00472	GSTO1	DST	SGK1	AMMECR1	HERC2	ACAP3	CEP128
CLIC1	TTC14	ELOB	CCSER1	ZFAND6	AC009879.4	KCNQ1OT1	AXL	SCAF8
COX6A1	PRDM5	LGALS1	ARGLU1	GNG12	MED13	U2SURP	PCAT1	NCAPG
OST4	DCAF6	CLIC1	SUGP2	MGST3	FAM214A	TTF2	WDR11	REV1
EEF2	PRMT2	POMP	GPATCH8	CYP19A1	MAN1A2	FIGNL1	COL4A5	PDS5A
TUBB	ZNF207	TUBB6	PCAT1	RAB11A	SVEP1	ANKRD36	DYNC1H1	SMARCAD1
NDUFC2	TMEM161B-AS1	EEF2	WDR60	TINCR	NFKBIA	TOP3A	COL7A1	CDKAL1
UQCRB	NUTM2A-AS1	SH3BGRL3	PHYKPL	HIST1H1C	C2orf72	MYO19	MYH9	STRBP
H2AFZ	CDK13	S100A16	DCAF6	FAM49A	TNFRSF1B	PHIP	LAMA5	TRMT1L
GLB1	MEIS1	RHOA	ANK3	MYCNUT	TUT7	TANC2	EIF2AK4	BYSL
PSMA7	JMJD1C	PRDX5	CBWD5	RHOA	SNHG3	AC005670.3	SBF2	CWC27
UBB	DLG1	NOP10	MIR3936HG	HSPA8	PRKCZ	GINS2	ITGAV	USP10
TMEM59	USP9Y	RAC1	MAGI2	COPE	SLC7A8	MEIS2	FLNB	ATP7A
NME2	ATM	ATP5IF1	GABRP	ATP6V1F	GPR78	NSD3	SRGAP2	CSE1L
COX6B1	CCDC66	ATP5F1B	TTC3	CLIC4	TFRC	NUP107	SAMD4A	SPDL1
OAZ1	INTS6	NDUFAB1	ERICH1	ATP6V1G1	TACC2	ZNF431	PILRB	SLF1
	SF1	TPI1	GPATCH2	RHOBTB1	CEP68	THUMPD3-AS1	NFATC2IP	SRSF2
	ZMYM2	TPM2	AC023034.1	VGLL1	NUFIP2	AHI1	LPP	SON
	NR3C1	COX7A2	GPRC5A	BCAR4	VAV3	PNISR	PTPRM	EIF5B
	PLEKHA5	UCHL1	NUTM2B-AS1	NPM1	FBRS	ZNF430	LAMC1	CHD7
	ZFP14	CAPNS1	CBR3-AS1	CEBPA	AC026765.3	UBL7-AS1	SLC9A3-AS1	RAD54L
	MERTK	CNN1	AAK1	MKNK2	PIM3	KCNMA1	PCNX4	KTN1
	ZNF638	SLC25A3	DDX17	COX6C	FGD6	DDX46	IDS	CEP164
	R3HDM2	PGAM1	CALD1	STARD10	CCNL1	RBMX	FLNA	UNC5C
	GPM6B	TRAPPC1	UTY	PRELID1	MAFG	SCAPER	SUGP2	AL158212.2
	RBM5	ATP5MF	CCDC14	DBI	SLC44A1	PRH1	LENG8	KPNB1
	RALGPS2	NDUFB4	RBM39	TFPI2	MFSD13A	WSB1	HERC4	VPS13A
	AC068987.3	S100A13	CASC19	C16orf74	RYBP	CHD9	FLNC	POLA1
	ANKRD26	COX6C	LRRN1	POMP	SH3BP5	MDM4	PURPL	CC2D2A
	CCSER1	COX5B	TCF25	EEF1G	DHX32	CCDC150	USP9Y	KLF4
	LIMCH1	ATP5ME	MID1	ATP6V0C	FAM135A	BRD9	ODF2L	ERI2
	ZNF66	DSTN	PPP6R2	EHD1	ENG	EHBP1	SLC25A37	UVRAG
	LINC00824	YWHAE	TTTY14	TUBB3	SIN3B	ASXL1	ITPRID2	ARL14EP
	FAM110B	SNRPC	DMTF1	ALAS1	TMEM63A	SNHG14	IQGAP1	KIF15
	CDH10	SMS	CDK13	CTSL	DYSF	FTX	SERPINE1	RWDD1
	OBSCN	EEF1G	GPBP1	GABARAP	CSGALNACT1	MAML2	SMG1	UTP20
	PLAG1	JPT1	PLEKHH2	COX7C	ARHGAP24	CLN6	CAMK2A	OGT
	SYNGAP1	COX5A	GPM6B	LCMT1-AS2	ARHGEF12	TYW5	SLC7A5	CKB
	ADAMTSL4	BEX3	AC068987.3	AURKAIP1	CREB3L2	AC068587.4	SPAG9	TIMM23
	SPG7	PSMB3	RASAL2	UQCRH	CPM	ADAMTS18	BX890604.2	NFXL1
	FGFR1OP	PSMB1	PURPL	DDT	PGPEP1	TAF1D	MALAT1	SMC1A
	PPP6R2	RANBP1	AHI1	EEF2	LINC02506	PMS1	TMEM165	CCDC88A
	SERINC5	PSMB2	NHLRC3	MYL12B	FURIN	STK4	PRKAG2	CACNA2D1
	GOLGA8B	ATP5PO	ZNF737	GDF15	FAM43A	HMGXB4	CCN2	ZNF148
	GPR155	SKP1	AL356113.1	CFL1	KMT2C	SUGP2	RSRP1	STRN3
	EPN2	PTMS	CCDC144NL-AS1	EVA1B	SHANK2	MFSD14C	VPS13C	WDR43
	SMARCC2	MGST3	AC127164.1	UXT	CSNK1E	RHOT2	AKAP13	U2SURP
	ZNF714	PHPT1	BRD9	TKT	SIAH1	ANKRD36B	GPATCH2L	AUTS2
	SSBP2	ISG15	ADCY10	BNIP3	TBC1D2B	CCDC66	CCN1	USP44
	AL356599.1	NDUFB8	FOXP1	PTP4A2	SP6	UPF2	GOLGA8B	NT5C3A
	TPM1-AS	ATP5PD	RIMKLB	CD59	TECR	ARGLU1	MYOF	ZNF280D
	OFD1	TMA7	HCG18	VCP	LONP2	GPATCH2	PCSK7	TCF4
	RAB30-DT	NDUFB2	CDH10	COX7B	PAK3	TUT4	PIK3R3	SOX4
	MFSD14C	PSMB6	MIR503HG	CALR	PWWP2B	SMCHD1	MIR205HG	PHF12
	CBR3-AS1	ANXA3	SHANK2-AS1	CAPN6	POF1B	AL157938.3	NFAT5	WDR33
	ASPSCR1	PGK1	SLC2A3	NUCB2	ZBTB7A	HNRNPH1	IGFBP7	MAP1B
	GCNT2	EIF6	HSD3B1	CDKN1A	TEAD3	RUNX1T1	INHBA	CAD
	TTC17	VDAC2	AADAT	SPCS3	SIK3	PRPF4B	GCC2	CHN1
	RNPC3	HNRNPA1	AC103740.1	HIST3H2A	SMAD7	CNTLN	KATNBL1	RAE1
	CCDC144NL-AS1	ATP5MD	ANKRD36C	SELENOT	AKAP17A	ZNF331	DDX5	ARHGAP5
	SMCR5	EIF3I	LATS2-AS1	SDCBP	AL139274.2	PROSER3	ANKRD11	FRYL
	PDGFRB	CSRP1	MIR4435-2HG	HSP90AB1	ZNF765	N4BP2L2	MDM2	CELF1
	AL022323.4	SNRPE	ANKRD1	NDUFA13	LHFPL4	SLC16A1-AS1	CEPT1	SPATA5
	ATF6B	ATP5PF		SAP18	SLC22A11	CWF19L2	TTC3	ANKHD1
	AL356113.1	ATP5F1C		TENT5A	DIXDC1	PTBP2	WSB1	RHOF
	PCDH7	CAP1		PITPNA	CYP11A1	SYNC	AFDN	IFT81
	NAV2	STMN2		H2AFJ	CDH5	GOLGA8B	ITGB1	MDN1
	C19orf25	MAGED2		PGM2	HERPUD1	NR3C1	COL1A2	SASS6
	KAT6B	PCBP1		TEX30	AZIN1	NHLRC3		EIF4G3
	GPATCH2	CAPZB		MGAT1	GPR157	ADAMTS6		BUB1B
	TULP4	SOD1		RASA1	AL121944.1	FAM111A		CREBZF
	HCG18	ERH		CITED2	QKI	NUTM2A-AS1		HECTD1
	PNKP	COTL1		ATP5F1B	TGFBR3	ARHGEF10		ATAD5
	AC003681.1	PSMA7		NME2	ATXN2	KNOP1		CBL
	BX890604.2	DBI		TPM4	AC083862.3	DDX17		PCNX2
	DIP2A	COX4I1		HPGD	LARP1B	PWWP3A		SF3B1
	AC005670.3	RTRAF		SKP1	EPS8L1	C19orf25		PLCG2
	GOLGA8A	ATP5F1A		LRRC59	PGF	SMCR5		CNOT1
	FOXP1	SEM1		LYN	SECISBP2L	GPSM2		NBEA
	ADAM12	SAP18		RFK	AC022137.4	ATR		SRRM1
	KDM4A-AS1	PEBP1		CDO1	ARHGAP18	LINC02595		AKAP9
	NUTM2B-AS1	TUBB3		SPCS1	AC006141.1	CTPS1		ECT2
	PHYKPL	YWHAB		RIPOR2	LYPLA1	CCDC144NL-AS1		CEP70
	BRD9	RBX1		PMAIP1	ARL4A	DGCR8		CHD9
	AF117829.1	PSMB5		TALDO1	ULK1	TET1		ZDHHC6
	AC092338.3	ATP5MC2		AP2M1	ENGASE	2021-03-01		EXOC4
		NDUFA8		PSMA7	REL	TCF7L2		CAPRIN1
		NDUFB7		RER1	AC025164.1	Z82217.1		MAML2
		UBE2L3		CYBA	SLC2A11	CCSER1		MED1
		EIF4EBP1		EIF3K	MIR17HG	BCL11A		WDR35
		MORF4L1		ANXA6	IFRD1	LINC00472		XRN1
		TXNDC17		BZW2	RREB1	CBWD5		DHX15
		ATP5PB		LMNA	MBD6	ANKRD45		HUWE1
		UQCR11		NRBF2	VGLL3	MIR193BHG		TUT4
		TBCA		BTF3	CWC25			SUPT16H
		CRABP2		PSMB6	KLHL8			HIPK1
		CSNK2B		FKBP8	AC023283.1			TET2
		SET		RDX	DVL1			PRPF4B
		SNRPD1		YWHAZ	PLCL2			PPIP5K2
		CLTB		AIMP2	FAM131A			DNA2
		SLC25A5		EPAS1	RRBP1			EWSR1
		COX7B		HMGB3	SYNE2			PDE3B
		DYNLT1		COMT	ZNF217			ZNF654
		BANF1		RYBP	ERBB3			CCDC191
		GABARAP		RNASEK	ADM			SLC25A12
		EEF1B2		C12orf57	DOT1L			FBXW7
		GNB2		EIF3H	CDK19			ASPM
		CAVIN3		TMBIM6	SIRT7			DLGAP5
		SNRPG		SP6	PPIL2			PNISR
		CCT7		CAMK2N1	AC104162.2			HK1
		FBL		PTGES3	TFAP2C			TOP2A
		HNRNPA0		EEF1D	MDM2			MSTO1
		PHB		EIF3F	TOR1AIP2			GRB14
		UQCRB		ELOB	HEXIM1			DHX40
		GLO1		SLC25A3	AC020916.1			LRRCC1
		NDUFA1		COMMD8	TNFAIP3			RBL1
		SNRPF		UBL5	MALAT1			NPPB
		RBM8A		TREM1	BRWD1			RHOQ
		RNF181		H19	XPOT			KMT2A
		CAPG		NDUFB1	CDK11A			ARID2
		PSMB4		DSTN	MBTD1			CDC5L
		GADD45GIP1		TAF12	AC234031.1			GLCE
		IFITM3		PRDX5	DCP2			USP9X
		OAZ1		IER2	AAK1			ASH1L
		HSPE1		RBBP7	TCF25			CEP290
		AP2S1		MVP	GABARAPL1			FMNL2
		YWHAH		UQCRFS1	FAR2			SIRT1
		DUT		OPN3	PAXBP1			DOCK7
		PPDPF		ATG3	SORBS1			ZNF664
		BZW1		SLC25A6	ARRDC3			PUS7
		SRSF9		MUC15	LSS			DPP10
		MICOS10		ELOC	MAP3K4			CEP135
		GHITM		PCBP1	TLK1			ATRX
		PCNA		PSMC5	AC103706.1			PCM1
		DPY30		SH3GLB2	C3orf52			SIX4
		TPM3		CACYBP	MPRIP			NAP1L1
		NPPB		RNF11	PCF11			ZNF236
		ECHS1		CHCHD1	ANKDD1A			BIRC6
		CNN3		COX6A1	USP3			AGAP1
		NDUFA2		PSMB7	REV3L			TAF1B
		NME1		PSMB5	TMEM184A			CHD4
		APRT		TDRP	C4orf19			CCAR1
		HSBP1		C19orf53	PPP2R2D			PPP1R10
		MYC		ITM2B	PDE4DIP			APPBP2
		HMGA1		COX4I1	IER2			CIC
		PDCD5		UQCR10	AEBP2			TNRC6B
		ACTR3		REEP5	ATP2B4			SMC2
		PSMA2		PFDN5	SNX27			TOX
		PFDN2		PSMA2	AC006480.2			VPS33B
		COX6A1		ATP1B3	ATG2A			ATP5F1B
		SELENOH		CALM1	SYDE1			XPO1
		CCT5		RCN1	HES1			CACNA2D3
		MDH1		EEF1B2	UBQLN1			TTBK2
		PLAAT3		RAB2A	CHSY1			RTTN
		SCAND1		ENO1	DVL3			ABHD17B
		BUD31		KHK	KATNBL1			SERBP1
		TRMT112		YTHDF2	MROH1			GALNT1
		XAGE2		ATP5PD	KIAA0232			ZNF827
		AP1S1		PLAAT3	ARSG			TPX2
		ST13		SEC61G	WDR26			SRSF5
		GABARAPL2		PDLIM2	PDZD2			PPP2R5E
		RAB32		SESTD1	HTRA4			PARPBP
		OCIAD2		NFKBIA	SH3YL1			HDGFL3
		SF3B6		ATP5F1D	SYNJ2			PHF6
		PFKP		ATP5PF	WASL			KHDC4
		EIF3K		ZNRD2	DAB2			SMC4
		CCT4		CYCS	C1orf21			SKP2
		SF3B5		THOC7	SLC26A2			CST6
		SUCLG1		SLC49A4	AL359220.1			SLC4A7
		DYNLRB1		RALB	WWC1			NUP155
		CSTB		JUNB	MFSD4B			BRCA1
		SERBP1		TLCD1	DGKZ			HHIP
		ESD		ATP6V1E1	ARHGAP42			MBD5
		SLN		CLTB	VEZT			AGPAT5
		NDUFA13		TSC22D1	TREML2			AHCTF1
		ALDOA		TLE5	ZFHX3			THOC2
		NEDD8		MDH2	RDH13			CNOT4
		YWHAQ		HSD17B4	DDB1			UBR5
		ILF2		MGAT4A	HPCAL1			ANKRD52
		ROMO1		ATF3	TBC1D20			TRPM7
		NHP2		CBX3	LINC01578			CFDP1
		PSMB7		ZNF385A	ZMYND8			MRTO4
		PARK7		TPI1	HILPDA			ACACA
		CALM3		ARPC3	BZW2			POMGNT1
		POLR2F		SNU13	TXNRD1			PFDN1
		NDUFB11		PDIA3	AC005726.1			NOP56
		SNRPB2		ARF1	CLIP1			ANKRD12
		PLS3		CEP85	SLC9A1			TTN-AS1
		ETFB		PYURF	TNFAIP2			JMJD1C
		ARPC2		ATP5MD	MUC15			HSP90AB1
		FKBP3		POP7	AMD1			TNPO1
		TALDO1		KDELR2	BTG1			CPSF6
		ARF1		HDAC5	SEMA6A			THOC1
		TIPIN		C1orf115	HAP1			HEATR3
		ABRACL		PEBP1	ZCCHC8			CYP20A1
		DRAP1		SCAND1	PRKAG2			KNL1
		NDUFB3		ID3	AC087190.1			WNK3
		NUTF2		FAM107B	STON1			KDM6B
		CHMP2A		CHMP2A	COL6A1			CDH2
		EIF4E2		KIAA0040	ANXA4			MCCC1
		HNRNPK		RXYLT1	GPS2			SEC24C
		TPM4		PSMD7	WEE1			RAPGEF6
		COX8A		VAV3	HP1BP3			PABPC4
		KPNA2			PPP1CB			ACLY
		RAB7A			AC005726.5			PTBP2
		CYCS			THUMPD3-AS1			GGT7
		ATOX1			CREBRF			TIPIN
		LAMTOR5			CHML			ADGRA3
		BLVRB			CD46			DNAJC9
		EDF1			XIAP			HSPD1
		SBDS			PRPF4B			STAG2
		MAGED1			SEMA6A-AS1			FILIP1L
		XRCC6			RIMKLB			G3BP2
		ACAT2			SQLE			TRPS1
		NDUFB6			GABRE			COPS6
		MRFAP1			TRIM33			TMEM256
		NDUFA11			MORC4			STAG1
		NUDC			BACH1			KIF18A
		C1QBP			EXPH5			GPAA1
		UQCRQ			COBL			SFPQ
		MICOS13			ERVFRD-1			NEXN
		PPP1CA			TRA2B			LTA4H
		NDUFS6			AC007566.1			INTS2
		PFDN4			RAI14			FERMT2
		HNRNPM			PIK3C2A			CEP350
		DCTN3			ADAM12			PLXNC1
		ATXN10			IGF2BP2			KDM6A
		TRAPPC5			GPBP1			ROCK2
		TIMM8B			RAD9A			SBNO1
		MARCKS			SNHG12			RBM27
		CALB2			EPS8L2			ASCC3
		CAVIN1			MCL1			SNAPC1
		C4orf3			NUP58			ROCK1
		OST4			SAT1			PGAP1
		TCEAL9			ARID5B			RPAP2
		SUB1			FYB1			BBX
		PSMC3			MGA			NDC80
		CHCHD2			SLC7A2			HIST1H2AC
		VPS29			ZBTB38			USP45
		HNRNPH2			VEGFA			RALYL
		SSBP1			LATS2-AS1			DBF4
		NUCKS1			TAF1D			POLR1C
		AHSA1			FNBP4			HEATR6
		NDUFB9			PCSK7			FANCI
		VAT1			USP53			PTCH1
		FSCN1			IGSF10			PKP4
		C15orf48			PPFIBP1			BPTF
		NDN			CHD2			NSD3
		DNAJA1			AL022323.4			LENG8
		PSMC5			ZFP36L2			GFM1
		MORF4L2			ANKRD12			ZEB2
		SNX3			HSD17B1			EHMT1
		PSMG1			PBX1			ZC3H13
		UQCRFS1			ANKRD10			PLCB1
		HMGN1			CEP85L			ZFC3H1
		CCT8			IDS			PCCA
		ALYREF			RBM25			PABPN1
		CKS1B			HOOK2			SAMD5
		MAGOH			SLC38A2			MAGI3
		ECH1			TOP1			PSIP1
		SCP2			RBMS1			INTS8
		SNX2			MICALL2			GSK3B
		UBE2C			ZFYVE16			MEIS2
		UQCC2			HMG20B			RCC2
		PFDN5			CSNK1A1			RBM26
		RAB11A			RASAL2			SRFBP1
		CYB5A			NABP1			FER
		HSPD1			B3GALNT2			TRIM28
		CIB1			N4BP2L2			RPRD2
		RAB25			KIAA0040			GCAT
		ANP32B			GATA3			G3BP1
		AKR7A2			TFAP2A			DHX9
		NDUFA6			PLAC4			DLEU2
		NDUFAF3			SLC13A4			RIF1
		ARL3			FNDC3A			SRPK1
		GARS			RDX			EXOC6B
		EBNA1BP2			CSF2RA			PRPF40A
		PSMD8			SRRM2			CNOT10
		WDR1			NUCB2			SYNCRIP
		HMGB3			IGF2BP3			RNF44
		PPP2R1A			PRRC2C			DRAP1
		ANP32A			FAM107B			CNST
		RAB1A			ADAMTS1			PARG
		POLR2I			ZNF114			EIF4ENIF1
		PRDX3			SRSF5			TMEM63B
		SLIRP			AC073957.3			TPR
		PPP1R7			SQSTM1			SFMBT1
		TMEM256			AC211433.1			HCFC1
		COX17			EGFR			LRP6
		SNU13			HSD3B1			KDM3A
		PSMA4			MIR193BHG			NMT1
		PRMT1			HMGCS1			ANKIB1
		COPE			MDM4
		ARF3			ERV3-1
		PSME1			ADAMTS20
		OLA1			PURPL
		TCEAL8			MBNL2
		GET3			ZFP36L1
		SDCBP			RHOBTB3
		LSM7			KCNK1
		MDH2			FRMD4A
		SLC25A6			MIR503HG
		UBE2N
		NDUFA7
		C14orf119
		TRIR
		ATP6V1F
		GLRX5
		UQCRH
		UQCRC1
		FKBP8
		MAPRE1
		UBE2M
		AP2M1
		PPA1
		PTGES3
		TOMM6
		UBE2S
		CYB5R3
		SEC61B
		ARF5
		ATP5MC1
		SNRPD3
		CHMP5
		POLR2G
		ARPC5
		EIF4A3
		STOML2
		PTTG1
		HMGB2
		NCL
		TRIM28
		COMMD6
		ARPC1A
		SRI
		VAMP8
		NDUFA12
		PSMA5
		CKS2
		RAB2A
		CCNB1
		EIF4H
		LSM3
		RPA3
		CAV1
		AURKAIP1
		PSMC4
		NDUFV2
		EPSTI1
		DNAJC8
		ARF4
		HNRNPF
		CNBP
		YWHAG
		NDUFS4
		SEPTIN7
		TSPYL1
		EZR
		CDC42
		CLPP
		CCT2
		CDV3
		C12orf75
		LAMTOR2
		TCP1
		EIF3G
		LSM2
		PSMC1
		CHCHD5
		VBP1
		PBDC1
		EIF2S2
		FLNC
		TAX1BP3
		PRR15
		WDR83OS
		TGM2
		PUF60
		VDAC3
		TOMM7
		ANAPC11
		PPP1R14B
		ARPC1B
		EIF3F
		CLIC3
		ATP5MPL
		HNRNPAB
		RAB5C
		NDUFC2
		CSRP2
		TBCB
		YWHAZ
		CISD1
		NDUFB10
		COPZ1
		H2AFJ
		SSB
		ATP6V1G1
		BRK1
		TMEM258
		FH
		PHB2
		ARL2
		HAND1
		VCP
		DGUOK
		SLC25A1
		EEF1D
		DDT
		TYMS
		CDKN1A
		COPS9
		PSMD7
		FIS1
		NDUFA3
		STIP1
		TIMM17B
		EID1
		HEBP1
		DDAH2
		PRELID1
		RRAS
		NAP1L1
		CCDC124
		PLIN3
		SLC25A4
		CYC1
		LMNA
		NDUFB1
		PA2G4
		ZNHIT1
		UXT
		SPAG7
		PPP2CA
		EMC6
		CNN2
		PARP1
		PFN2
		CCT3
		EIF3D
		GPX4
		PSMD2
		EIF2S1
		VPS25
		LAMTOR1
		CD24
		NAA38
		MZT2B
		TRAPPC4
		HSPA4
		MLLT11
		BLOC1S1
		GYG1
		ZYX
		TOMM5
		NDUFS8
		DMAC1
		GLRX3
		GDI2
		C19orf53
		YBX3
		GIPC1
		PDAP1
		LAMTOR4
		IDH2
		CST6
		TIMM13
		ADH5
		CIAO2B
		GTF2H5
		PSMD9
		SELENOK
		TAF9
		PPM1G
		BEX4
		SRP9
		TMEM14C
		NDUFB5
		H1FX
		HMGN2
		RTF2
		PHLDA3
		PAPSS1
		MFAP1
		GGCT
		LASP1
		ARPC5L
		ANKRD1
		NDUFS7
		FABP5
		CEBPD
		PFKL
		RALY
		ODC1
		GSN
		TMEM160
		STRAP
		TRAPPC2L
		COX7A2L
		IMPDH2
		LSM4
