# Supplementary material for: Single Nucleus RNA Sequence (snRNAseq) Analysis of the Spectrum of Trophoblast Lineages Generated From Human Pluripotent Stem Cells in vitro
Source: Front Cell Dev Biol. 2021 Jul 21;9:695248. doi: 10.3389/fcell.2021.695248 (PMC8334858; doi:10.3389/fcell.2021.695248)
Supplement: Supplementary file 5 [file Table_4.XLSX]

## Sheet: Table_S3
	GeneSymbol	Cluster_5_expressoin	Cluster_6_expression
Cluster5	KRT8	73.2494	9.25924
	CGA	626.407	130.944
	CAPN6	1.33204	0.407158
	CDO1	2.01223	0.493427
	XAGE2	11.7524	1.14823
	PLIN2	17.7781	4.79621
	ALAS1	1.99342	0.437579
	CYP19A1	4.88415	2.34958
	KRT18	140.889	20.7135
	LGALS13	2.44813	0.155246
	SLC40A1	9.53479	4.06521
	CLIC3	13.3363	2.26077
	LGALS16	6.57671	0.539709
	FDX1	16.0551	4.11262
	HSPB8	5.03795	1.71628
	ANXA1	133.998	27.2304
	GDF15	5.47757	1.969
	INSL4	3.26448	0.553386
	C1ORF115	1.4298	0.751359
	TDRP	2.67683	1.00987
	PKIB	4.22602	0.778624
	S100P	13.7212	0.6751
	INHA	2.93937	0.358458
	HPGD	4.18363	1.02184
	PHLDA2	21.7699	2.48777
	HMGB3	4.57639	0.695058
	PHOSPHO1	2.22713	0.285722
	CEBPA	2.79345	1.28708
	MSX2	4.94268	1.12098
	TFPI2	10.0648	1.16956
	KRT23	8.6319	2.32645
	VGLL1	2.34082	0.271148
	TINCR	3.93676	1.66365
	SLC49A4	2.26711	0.887088
	CDKN1C	63.2174	15.2848
	TSC22D1	5.15019	3.53406
	AKR1B1	5.76628	1.87115
	EZR	25.8469	6.55552
	SDC1	5.4954	2.17704
Cluster6	COBLL1	2.86271	10.1226
	HSD3B1	5.87412	11.4699
	GATA2	2.28646	4.1304
	NECTIN4	0.103984	1.41755
	ARHGAP24	0.474203	2.25417
	TACC2	0.355496	1.44491
	SLC43A2	1.47163	3.58599
	HILPDA	0.927204	1.71677
	EPS8L1	2.00424	2.40307
	SECISBP2L	2.63549	3.81683
	SLC22A11	0.197554	0.654993
	ATP6V1C2	1.02581	1.83399
	GULP1	1.15092	5.20679
	MAN1A2	4.79244	7.24195
	SLC26A2	0.193167	0.862238
	ERVFRD-1	0.708918	0.808436
	CSF2RA	0.703265	1.78659
	RDH13	0.324117	3.10492
	GRHL1	0.847991	3.603
	ESRRG	0.793018	1.03088
	ABHD5	2.18396	3.43428
	SEMA6A	1.37979	5.31961
	EGFR	0.914966	2.1427
	SLC13A4	1.27591	1.38507
	TFRC	4.27621	7.49081
	ERVV-1	0.705933	1.81243
	GADD45G	3.61906	12.9309
	TFAP2A	3.0432	4.79953
	CLIP1	3.44195	6.83637
	FAM13A	0.674142	4.85115
	RBM47	2.13159	4.67544
	GATA3	4.88568	5.44833
	MORC4	0.935602	1.15423
	HEXIM1	2.41487	2.4889
	TBX3	3.30323	14.9684
	KCNN4	0.730063	1.11946
	CSF3R	1.25229	12.3275
Cluster5&6	PDE4DIP	7.80758	4.10664
	RHOBTB1	3.34485	5.75641
	CYP11A1	12.8413	4.85782
	HSD17B1	6.36167	2.96652
	VAV3	1.17178	1.01781
	PGF	20.8359	14.1195
	SQSTM1	9.31693	6.37185
	ERVW-1	4.27084	12.7575
	BZW2	7.26887	6.26016
	PRKCZ	3.37984	2.30647
	DAB2	12.484	7.66529
	FAR2	2.40786	1.2649
	HDAC5	1.77283	1.72068
	MUC15	3.15418	2.68563
	SIAH1	4.30784	3.52104
	RASA1	4.97202	10.9054
	TOP1	19.9931	10.167
	KIAA0040	1.44601	1.37046
