# Supplementary material for: Single Nucleus RNA Sequence (snRNAseq) Analysis of the Spectrum of Trophoblast Lineages Generated From Human Pluripotent Stem Cells in vitro
Source: Front Cell Dev Biol. 2021 Jul 21;9:695248. doi: 10.3389/fcell.2021.695248 (PMC8334858; doi:10.3389/fcell.2021.695248)
Supplement: Supplementary file 6 [file Table_5.XLSX]

## Sheet: Sheet2
Cluster	GeneSymbol	p_val	avg_logFC	pct.1	pct.2	p_val_adj	log2fc	Gene	diffexpressed
clus1	FN1	3.019e-63	2.0592	0.807	0.359	5.37171e-59	2.9708	FN1	up in 5% O2
clus1	MDK	1.13531e-57	-0.883051	0.789	0.975	2.02005e-53	-1.27397	MDK	up in 20% O2			Cluster	up in 20% O2	up in 5% O2	Total
clus1	CGA	8.70891e-52	-0.545764	1	1	1.54958e-47	-0.787371	CGA	up in 20% O2			clus1	44	39	83
clus1	CLIC3	2.65648e-49	1.74681	0.425	0.062	4.72667e-45	2.52011	CLIC3	up in 5% O2			clus2	86	102	188
clus1	FTL	2.19314e-47	-0.860503	0.689	0.971	3.90226e-43	-1.24144	FTL	up in 20% O2			clus3	50	79	129
clus1	NPPB	3.7036e-47	1.53359	0.702	0.291	6.58982e-43	2.21251	NPPB	up in 5% O2			clus4	89	95	184
clus1	SLC2A3	3.41216e-45	1.7109	0.43	0.075	6.07125e-41	2.46831	SLC2A3	up in 5% O2			clus5	19	25	44
clus1	KRT19	1.92722e-38	1.00484	0.908	0.786	3.42911e-34	1.44967	KRT19	up in 5% O2			clus6	52	117	169
clus1	TAGLN	9.06358e-36	1.25002	0.649	0.295	1.61268e-31	1.8034	TAGLN	up in 5% O2			clus7	57	116	173
clus1	COL3A1	8.05454e-35	-1.02132	0.294	0.78	1.43314e-30	-1.47346	COL3A1	up in 20% O2			clus8	21	16	37
clus1	PTN	9.74773e-35	-0.505771	0.917	0.985	1.73441e-30	-0.729673	PTN	up in 20% O2
clus1	SOX2	1.26794e-32	1.67375	0.154	0	2.25605e-28	2.41472	SOX2	up in 5% O2
clus1	CST6	5.8431e-31	1.49481	0.298	0.048	1.03966e-26	2.15655	CST6	up in 5% O2
clus1	IGFBP5	8.07449e-31	-0.852353	0.434	0.814	1.43669e-26	-1.22968	IGFBP5	up in 20% O2
clus1	APOE	1.22176e-27	-0.763175	0.5	0.843	2.17387e-23	-1.10103	APOE	up in 20% O2
clus1	COL17A1	4.91145e-27	1.40384	0.154	0.006	8.73894e-23	2.02531	COL17A1	up in 5% O2
clus1	S100A6	1.2911e-26	0.842371	0.825	0.687	2.29725e-22	1.21528	S100A6	up in 5% O2
clus1	H19	2.05186e-23	-0.908885	0.307	0.69	3.65088e-19	-1.31124	H19	up in 20% O2
clus1	LUM	1.29584e-22	-0.794558	0.373	0.752	2.30569e-18	-1.1463	LUM	up in 20% O2
clus1	C5orf46	4.10388e-22	1.27044	0.158	0.013	7.30203e-18	1.83286	C5orf46	up in 5% O2
clus1	CPE	1.52216e-20	-1.02982	0.202	0.563	2.70837e-16	-1.48572	CPE	up in 20% O2
clus1	TACSTD2	1.94278e-19	1.30534	0.154	0.017	3.4568e-15	1.88321	TACSTD2	up in 5% O2
clus1	CALB2	2.68562e-19	1.2093	0.105	0.003	4.77853e-15	1.74466	CALB2	up in 5% O2
clus1	NPY	3.27288e-17	-1.44783	0.031	0.306	5.82344e-13	-2.08878	NPY	up in 20% O2
clus1	PAPPA2	6.35369e-17	-0.902571	0.158	0.489	1.13051e-12	-1.30214	PAPPA2	up in 20% O2
clus1	VIM	3.25119e-16	-0.611743	0.417	0.746	5.78483e-12	-0.882559	VIM	up in 20% O2
clus1	GAPDH	3.47481e-16	0.540843	0.908	0.935	6.18273e-12	0.780271	GAPDH	up in 5% O2
clus1	RAMP1	4.02766e-16	-1.31493	0.044	0.318	7.16641e-12	-1.89704	RAMP1	up in 20% O2
clus1	LAMC2	7.71725e-16	1.03266	0.14	0.019	1.37313e-11	1.48981	LAMC2	up in 5% O2
clus1	MYC	1.11266e-15	1.0623	0.101	0.007	1.97975e-11	1.53258	MYC	up in 5% O2
clus1	MMP2	8.57413e-15	0.753242	0.662	0.497	1.5256e-10	1.0867	MMP2	up in 5% O2
clus1	SPP1	1.41996e-14	-1.02764	0.083	0.364	2.52654e-10	-1.48258	SPP1	up in 20% O2
clus1	SFN	1.23893e-13	0.97331	0.127	0.019	2.20442e-09	1.40419	SFN	up in 5% O2
clus1	KRT8	1.68592e-13	0.458427	0.912	0.876	2.99975e-09	0.66137	KRT8	up in 5% O2
clus1	EGLN3	3.10487e-13	0.930721	0.11	0.013	5.5245e-09	1.34275	EGLN3	up in 5% O2
clus1	DIO3	8.61462e-13	-0.616852	0.342	0.632	1.5328e-08	-0.88993	DIO3	up in 20% O2
clus1	ANXA2	1.67838e-12	0.59102	0.702	0.581	2.98634e-08	0.852661	ANXA2	up in 5% O2
clus1	SNHG29	1.71466e-11	-0.684795	0.241	0.516	3.05089e-07	-0.98795	SNHG29	up in 20% O2
clus1	SPARC	1.8553e-11	-0.411461	0.526	0.811	3.30114e-07	-0.593613	SPARC	up in 20% O2
clus1	KRT17	2.06378e-11	0.943995	0.154	0.037	3.67209e-07	1.3619	KRT17	up in 5% O2
clus1	AREG	3.14067e-11	-1.31793	0.026	0.216	5.5882e-07	-1.90137	AREG	up in 20% O2
clus1	TUBB2A	3.35483e-11	0.826508	0.377	0.204	5.96924e-07	1.1924	TUBB2A	up in 5% O2
clus1	CCN2	4.51836e-11	0.955681	0.311	0.144	8.03951e-07	1.37876	CCN2	up in 5% O2
clus1	TIMP1	5.4401e-11	-0.640794	0.219	0.502	9.67957e-07	-0.92447	TIMP1	up in 20% O2
clus1	ITGA2	1.03869e-10	0.947337	0.101	0.016	1.84815e-06	1.36672	ITGA2	up in 5% O2
clus1	TMSB10	1.26081e-10	0.524507	0.882	0.859	2.24336e-06	0.756704	TMSB10	up in 5% O2
clus1	ALCAM	2.2428e-10	-0.969497	0.044	0.237	3.99062e-06	-1.39869	ALCAM	up in 20% O2
clus1	IFITM3	2.70677e-10	-0.573939	0.276	0.536	4.81616e-06	-0.828019	IFITM3	up in 20% O2
clus1	LDHA	3.1556e-10	0.958258	0.254	0.106	5.61477e-06	1.38247	LDHA	up in 5% O2
clus1	SLN	3.1577e-10	0.982814	0.167	0.049	5.61849e-06	1.4179	SLN	up in 5% O2
clus1	HOPX	3.20902e-10	-0.7866	0.114	0.342	5.70981e-06	-1.13482	HOPX	up in 20% O2
clus1	RNASEK	1.34491e-09	-0.612219	0.237	0.483	2.393e-05	-0.883246	RNASEK	up in 20% O2
clus1	TAGLN2	1.57142e-09	0.919908	0.215	0.084	2.79603e-05	1.32715	TAGLN2	up in 5% O2
clus1	SLC2A1	1.61481e-09	0.833418	0.307	0.155	2.87323e-05	1.20237	SLC2A1	up in 5% O2
clus1	SLC40A1	1.67373e-09	-0.771696	0.088	0.291	2.97807e-05	-1.11332	SLC40A1	up in 20% O2
clus1	IMPA2	4.09482e-09	-0.757553	0.123	0.329	7.28591e-05	-1.09292	IMPA2	up in 20% O2
clus1	ACTG1	1.34252e-08	0.406881	0.868	0.849	0.000238875	0.587006	ACTG1	up in 5% O2
clus1	PLIN2	1.56505e-08	0.712395	0.421	0.279	0.00027847	1.02777	PLIN2	up in 5% O2
clus1	NPC2	2.39516e-08	-0.457498	0.346	0.594	0.000426172	-0.66003	NPC2	up in 20% O2
clus1	COL4A1	3.37286e-08	0.985884	0.408	0.264	0.000600133	1.42233	COL4A1	up in 5% O2
clus1	LAPTM4B	4.52902e-08	-0.803882	0.092	0.266	0.000805848	-1.15976	LAPTM4B	up in 20% O2
clus1	SMARCA1	4.72716e-08	0.865316	0.237	0.11	0.000841104	1.24839	SMARCA1	up in 5% O2
clus1	NTRK2	6.04375e-08	-0.986781	0.018	0.151	0.00107537	-1.42362	NTRK2	up in 20% O2
clus1	F3	8.00169e-08	0.849888	0.123	0.036	0.00142374	1.22613	F3	up in 5% O2
clus1	S100A13	1.05343e-07	-0.593586	0.145	0.347	0.00187437	-0.856364	S100A13	up in 20% O2
clus1	TINAGL1	1.699e-07	0.877067	0.136	0.045	0.00302303	1.26534	TINAGL1	up in 5% O2
clus1	FCGRT	1.73661e-07	-0.915484	0.013	0.136	0.00308995	-1.32076	FCGRT	up in 20% O2
clus1	PRR9	1.85251e-07	-0.984614	0.004	0.119	0.00329616	-1.4205	PRR9	up in 20% O2
clus1	CAV1	1.96845e-07	0.874751	0.114	0.032	0.00350245	1.262	CAV1	up in 5% O2
clus1	TMEM97	2.21189e-07	-0.824016	0.053	0.2	0.00393561	-1.1888	TMEM97	up in 20% O2
clus1	HLA-G	2.32814e-07	0.936761	0.175	0.072	0.00414246	1.35146	HLA-G	up in 5% O2
clus1	PRSS23	3.36551e-07	-0.552477	0.123	0.308	0.00598825	-0.797056	PRSS23	up in 20% O2
clus1	RXYLT1	3.40746e-07	-0.860369	0.026	0.153	0.0060629	-1.24125	RXYLT1	up in 20% O2
clus1	SESN3	7.13568e-07	-0.799281	0.075	0.219	0.0126965	-1.15312	SESN3	up in 20% O2
clus1	MEST	9.3127e-07	-0.498776	0.154	0.346	0.0165701	-0.719581	MEST	up in 20% O2
clus1	LINC00458	9.60314e-07	-0.835156	0.026	0.145	0.0170869	-1.20488	LINC00458	up in 20% O2
clus1	NECTIN3	1.01701e-06	-0.72801	0.044	0.179	0.0180956	-1.0503	NECTIN3	up in 20% O2
clus1	PRTG	1.12957e-06	-0.665658	0.057	0.199	0.0200985	-0.960342	PRTG	up in 20% O2
clus1	PTGES	1.87949e-06	0.691541	0.14	0.053	0.0334418	0.997683	PTGES	up in 5% O2
clus1	MCFD2	1.91756e-06	-0.666752	0.066	0.209	0.0341191	-0.96192	MCFD2	up in 20% O2
clus1	NUCB2	2.12778e-06	-0.413797	0.32	0.519	0.0378596	-0.596983	NUCB2	up in 20% O2
clus1	C1QTNF4	2.20724e-06	-0.88492	0.004	0.101	0.0392735	-1.27667	C1QTNF4	up in 20% O2
clus1	TMEM14C	2.34036e-06	-0.545997	0.11	0.267	0.041642	-0.787707	TMEM14C	up in 20% O2
clus2	SLC2A3	8.32505e-84	1.7642	0.781	0.17	1.48128e-79	2.5452	SLC2A3	up in 5% O2
clus2	FTL	6.13418e-71	-1.40921	0.579	0.945	1.09145e-66	-2.03306	FTL	up in 20% O2
clus2	FN1	1.69342e-63	1.47367	0.871	0.391	3.0131e-59	2.12606	FN1	up in 5% O2
clus2	MDK	3.71837e-56	-0.966912	0.824	0.957	6.6161e-52	-1.39496	MDK	up in 20% O2
clus2	CGA	5.18524e-55	-0.788158	0.991	1	9.22609e-51	-1.13707	CGA	up in 20% O2
clus2	TPT1	1.24435e-44	-1.01557	0.622	0.893	2.21407e-40	-1.46516	TPT1	up in 20% O2
clus2	COL7A1	5.38049e-40	0.860595	0.343	0.035	9.5735e-36	1.24158	COL7A1	up in 5% O2
clus2	CLIC3	3.17839e-39	0.900011	0.391	0.053	5.65532e-35	1.29844	CLIC3	up in 5% O2
clus2	NEAT1	1.19641e-38	0.84544	0.953	0.65	2.12876e-34	1.21971	NEAT1	up in 5% O2
clus2	CST6	1.57994e-37	0.87035	0.33	0.035	2.81119e-33	1.25565	CST6	up in 5% O2
clus2	COL3A1	1.34392e-35	-0.956248	0.421	0.799	2.39123e-31	-1.37957	COL3A1	up in 20% O2
clus2	RDH13	1.43433e-35	1.00274	0.532	0.142	2.5521e-31	1.44664	RDH13	up in 5% O2
clus2	C5orf46	1.96317e-35	0.843954	0.27	0.021	3.49307e-31	1.21757	C5orf46	up in 5% O2
clus2	SLC2A1	2.39848e-35	0.968702	0.528	0.143	4.26761e-31	1.39754	SLC2A1	up in 5% O2
clus2	COL17A1	9.31782e-35	0.639565	0.258	0.017	1.65792e-30	0.922698	COL17A1	up in 5% O2
clus2	MEGF6	2.1381e-33	0.776652	0.219	0.009	3.80431e-29	1.12047	MEGF6	up in 5% O2
clus2	VIM	1.13947e-32	-1.14137	0.27	0.665	2.02745e-28	-1.64664	VIM	up in 20% O2
clus2	APOE	2.32162e-32	-0.890986	0.571	0.83	4.13087e-28	-1.28542	APOE	up in 20% O2
clus2	SERPINB9	2.8797e-32	0.582236	0.215	0.009	5.12385e-28	0.839989	SERPINB9	up in 5% O2
clus2	S100A11	3.19191e-32	-0.787391	0.674	0.879	5.67936e-28	-1.13596	S100A11	up in 20% O2
clus2	LINC02381	1.26437e-31	0.595178	0.189	0.004	2.24969e-27	0.858661	LINC02381	up in 5% O2
clus2	SEMA4C	1.90941e-31	0.643306	0.391	0.074	3.39741e-27	0.928094	SEMA4C	up in 5% O2
clus2	EEF1A1	6.68193e-31	-0.614175	0.837	0.957	1.18892e-26	-0.886067	EEF1A1	up in 20% O2
clus2	ECE1	6.9197e-30	0.571232	0.206	0.01	1.23122e-25	0.824113	ECE1	up in 5% O2
clus2	TINAGL1	1.22578e-29	0.772646	0.352	0.062	2.18103e-25	1.11469	TINAGL1	up in 5% O2
clus2	ITIH5	1.57784e-29	0.713105	0.27	0.031	2.80745e-25	1.02879	ITIH5	up in 5% O2
clus2	ARHGAP29	1.90233e-28	0.840626	0.833	0.617	3.38481e-24	1.21277	ARHGAP29	up in 5% O2
clus2	SMARCA1	3.49952e-28	0.959582	0.541	0.191	6.22669e-24	1.38438	SMARCA1	up in 5% O2
clus2	SLCO2A1	3.35312e-26	0.615928	0.253	0.032	5.96621e-22	0.888596	SLCO2A1	up in 5% O2
clus2	CELSR1	4.49867e-26	0.498158	0.193	0.013	8.00449e-22	0.71869	CELSR1	up in 5% O2
clus2	TMSB4X	1.09735e-25	-0.598979	0.717	0.893	1.95252e-21	-0.864144	TMSB4X	up in 20% O2
clus2	VEGFA	2.18938e-25	0.661368	0.313	0.058	3.89557e-21	0.954152	VEGFA	up in 5% O2
clus2	HILPDA	9.84748e-25	0.599792	0.33	0.066	1.75216e-20	0.865317	HILPDA	up in 5% O2
clus2	LINC02802	3.95899e-24	0.629675	0.305	0.058	7.04423e-20	0.908429	LINC02802	up in 5% O2
clus2	NPPB	7.05802e-24	0.749273	0.639	0.27	1.25583e-19	1.08097	NPPB	up in 5% O2
clus2	SYNE3	7.5836e-24	0.549287	0.189	0.015	1.34935e-19	0.792453	SYNE3	up in 5% O2
clus2	AREG	5.24061e-23	-1.29466	0.004	0.329	9.32462e-19	-1.86779	AREG	up in 20% O2
clus2	PLAC8	1.5734e-22	0.534248	0.202	0.022	2.79955e-18	0.770757	PLAC8	up in 5% O2
clus2	SOX4	2.31908e-22	0.887015	0.558	0.237	4.12634e-18	1.27969	SOX4	up in 5% O2
clus2	PTGES	7.46123e-22	0.492274	0.232	0.034	1.32758e-17	0.710201	PTGES	up in 5% O2
clus2	SERINC5	1.04349e-21	0.88528	0.528	0.214	1.85668e-17	1.27719	SERINC5	up in 5% O2
clus2	ANXA1	2.5683e-21	-0.501664	0.824	0.924	4.56977e-17	-0.723749	ANXA1	up in 20% O2
clus2	DOP1B	2.76864e-21	0.650248	0.378	0.106	4.92624e-17	0.938109	DOP1B	up in 5% O2
clus2	DPP7	3.00753e-21	0.501446	0.193	0.022	5.35129e-17	0.723433	DPP7	up in 5% O2
clus2	AL357093.2	3.52596e-21	0.452793	0.227	0.034	6.27374e-17	0.653242	AL357093.2	up in 5% O2
clus2	CACNA1D	5.80636e-21	0.436565	0.185	0.019	1.03313e-16	0.62983	CACNA1D	up in 5% O2
clus2	ANKS1A	6.17395e-21	0.734356	0.622	0.312	1.09853e-16	1.05945	ANKS1A	up in 5% O2
clus2	HTRA1	6.72705e-21	0.51303	0.129	0.004	1.19694e-16	0.740147	HTRA1	up in 5% O2
clus2	SHANK2-AS1	7.88157e-21	0.511721	0.249	0.043	1.40237e-16	0.738257	SHANK2-AS1	up in 5% O2
clus2	H3F3A	9.14316e-21	-0.823168	0.309	0.608	1.62684e-16	-1.18758	H3F3A	up in 20% O2
clus2	HEY1	1.30185e-20	0.516853	0.266	0.052	2.31638e-16	0.745661	HEY1	up in 5% O2
clus2	NDRG1	3.24429e-20	0.455771	0.172	0.017	5.77257e-16	0.657539	NDRG1	up in 5% O2
clus2	FAU	3.94745e-20	-0.820554	0.386	0.641	7.0237e-16	-1.18381	FAU	up in 20% O2
clus2	AMD1	6.94182e-20	0.603356	0.391	0.116	1.23516e-15	0.870458	AMD1	up in 5% O2
clus2	H3F3B	8.94995e-20	-0.687675	0.502	0.732	1.59246e-15	-0.992105	H3F3B	up in 20% O2
clus2	CDH10	1.84371e-19	0.778239	0.498	0.206	3.28051e-15	1.12276	CDH10	up in 5% O2
clus2	HIF1A-AS3	2.21213e-19	0.693124	0.305	0.075	3.93605e-15	0.999967	HIF1A-AS3	up in 5% O2
clus2	MICAL3	3.38229e-19	0.580944	0.335	0.09	6.01811e-15	0.838126	MICAL3	up in 5% O2
clus2	SPNS2	5.42049e-19	0.413681	0.176	0.021	9.64468e-15	0.596815	SPNS2	up in 5% O2
clus2	PDGFRB	7.49631e-19	0.742596	0.502	0.203	1.33382e-14	1.07134	PDGFRB	up in 5% O2
clus2	FTH1	8.1194e-19	-0.590336	0.712	0.865	1.44469e-14	-0.851675	FTH1	up in 20% O2
clus2	GABRP	1.19006e-18	0.566463	0.833	0.719	2.11747e-14	0.817233	GABRP	up in 5% O2
clus2	LUM	4.25506e-18	-0.591874	0.489	0.73	7.57103e-14	-0.853894	LUM	up in 20% O2
clus2	P4HA1	1.13596e-17	0.481032	0.313	0.084	2.02121e-13	0.693982	P4HA1	up in 5% O2
clus2	TGFBI	1.28196e-17	0.762211	0.614	0.345	2.28099e-13	1.09964	TGFBI	up in 5% O2
clus2	FOXN3	2.09659e-17	0.694517	0.481	0.192	3.73046e-13	1.00198	FOXN3	up in 5% O2
clus2	AC022140.1	2.47209e-17	0.515371	0.232	0.048	4.39859e-13	0.743523	AC022140.1	up in 5% O2
clus2	KIAA1217	3.37198e-17	0.573915	0.442	0.165	5.99976e-13	0.827985	KIAA1217	up in 5% O2
clus2	LOXL2	3.50724e-17	0.561985	0.296	0.077	6.24044e-13	0.810773	LOXL2	up in 5% O2
clus2	NECTIN4	4.24543e-17	0.410258	0.185	0.028	7.55389e-13	0.591878	NECTIN4	up in 5% O2
clus2	ULK1	4.25256e-17	0.438749	0.313	0.084	7.56657e-13	0.632981	ULK1	up in 5% O2
clus2	DDIT4	9.25921e-17	0.645654	0.305	0.085	1.64749e-12	0.931482	DDIT4	up in 5% O2
clus2	UBA52	9.98473e-17	-0.782859	0.322	0.581	1.77658e-12	-1.12943	UBA52	up in 20% O2
clus2	TACSTD2	1.11062e-16	0.471486	0.167	0.023	1.97613e-12	0.68021	TACSTD2	up in 5% O2
clus2	RAMP1	1.33791e-16	-0.97405	0.073	0.341	2.38055e-12	-1.40526	RAMP1	up in 20% O2
clus2	DIO3	1.37455e-16	-0.726786	0.339	0.597	2.44574e-12	-1.04853	DIO3	up in 20% O2
clus2	WSB1	2.08015e-16	0.480456	0.82	0.728	3.7012e-12	0.693151	WSB1	up in 5% O2
clus2	SYT10	3.15347e-16	0.746582	0.279	0.079	5.61097e-12	1.07709	SYT10	up in 5% O2
clus2	H19	3.42931e-16	-0.612586	0.468	0.698	6.10177e-12	-0.883774	H19	up in 20% O2
clus2	NACA	4.58052e-16	-0.649517	0.464	0.683	8.15012e-12	-0.937054	NACA	up in 20% O2
clus2	FLT1	6.99673e-16	0.502498	0.12	0.009	1.24493e-11	0.724952	FLT1	up in 5% O2
clus2	CD63	8.44502e-16	-0.449441	0.773	0.893	1.50262e-11	-0.648406	CD63	up in 20% O2
clus2	NPC2	1.29308e-15	-0.821077	0.279	0.533	2.30078e-11	-1.18456	NPC2	up in 20% O2
clus2	MMP2	1.46326e-15	0.618608	0.708	0.458	2.60358e-11	0.892463	MMP2	up in 5% O2
clus2	TPM1-AS	2.22675e-15	0.559118	0.438	0.174	3.96206e-11	0.806636	TPM1-AS	up in 5% O2
clus2	MYL6	4.39287e-15	-0.537045	0.549	0.743	7.81624e-11	-0.774793	MYL6	up in 20% O2
clus2	GPRC5A	4.51412e-15	0.42532	0.266	0.071	8.03197e-11	0.613608	GPRC5A	up in 5% O2
clus2	PDLIM2	4.77107e-15	0.472611	0.472	0.192	8.48917e-11	0.681834	PDLIM2	up in 5% O2
clus2	TSHZ2	4.99526e-15	0.47851	0.223	0.052	8.88806e-11	0.690344	TSHZ2	up in 5% O2
clus2	SNHG29	5.10637e-15	-0.781496	0.3	0.548	9.08576e-11	-1.12746	SNHG29	up in 20% O2
clus2	RACK1	9.42729e-15	-0.627732	0.433	0.648	1.6774e-10	-0.905626	RACK1	up in 20% O2
clus2	HLA-F-AS1	3.05408e-14	0.412787	0.133	0.017	5.43412e-10	0.595526	HLA-F-AS1	up in 5% O2
clus2	CPE	4.25425e-14	-0.721638	0.305	0.541	7.56959e-10	-1.0411	CPE	up in 20% O2
clus2	SERF2	7.35354e-14	-0.690854	0.442	0.627	1.30842e-09	-0.996692	SERF2	up in 20% O2
clus2	TIMP1	8.20475e-14	-0.717877	0.253	0.485	1.45987e-09	-1.03568	TIMP1	up in 20% O2
clus2	SLN	1.27917e-13	0.473702	0.193	0.043	2.27602e-09	0.683407	SLN	up in 5% O2
clus2	GSN	1.73265e-13	0.411059	0.326	0.111	3.0829e-09	0.593033	GSN	up in 5% O2
clus2	SRP14	2.68809e-13	-0.753314	0.193	0.436	4.78291e-09	-1.0868	SRP14	up in 20% O2
clus2	ARRDC3	2.85423e-13	0.496748	0.391	0.155	5.07853e-09	0.716656	ARRDC3	up in 5% O2
clus2	DDHD1	3.34912e-13	0.435397	0.262	0.079	5.95909e-09	0.628145	DDHD1	up in 5% O2
clus2	PTMA	6.12942e-13	-0.597149	0.459	0.643	1.09061e-08	-0.861504	PTMA	up in 20% O2
clus2	CBR3-AS1	6.361e-13	0.505329	0.498	0.236	1.13181e-08	0.729036	CBR3-AS1	up in 5% O2
clus2	NPY	6.51585e-13	-0.842421	0.052	0.268	1.15936e-08	-1.21536	NPY	up in 20% O2
clus2	BST1	7.18458e-13	0.412192	0.167	0.034	1.27835e-08	0.594667	BST1	up in 5% O2
clus2	STMN1	7.39064e-13	-0.710262	0.159	0.404	1.31502e-08	-1.02469	STMN1	up in 20% O2
clus2	FBXL5	1.05969e-12	0.439788	0.305	0.105	1.88551e-08	0.63448	FBXL5	up in 5% O2
clus2	ATP7B	1.39725e-12	0.452912	0.15	0.027	2.48613e-08	0.653414	ATP7B	up in 5% O2
clus2	LIMCH1	1.41664e-12	0.510167	0.438	0.197	2.52062e-08	0.736016	LIMCH1	up in 5% O2
clus2	CNDP2	1.84637e-12	0.448726	0.3	0.105	3.28524e-08	0.647375	CNDP2	up in 5% O2
clus2	GRHL1	2.6045e-12	0.442717	0.193	0.048	4.63418e-08	0.638706	GRHL1	up in 5% O2
clus2	KRT17	3.14858e-12	0.407895	0.137	0.023	5.60227e-08	0.588468	KRT17	up in 5% O2
clus2	CTSV	5.29407e-12	0.508071	0.386	0.166	9.41974e-08	0.732992	CTSV	up in 5% O2
clus2	VLDLR-AS1	7.54141e-12	0.474736	0.266	0.088	1.34184e-07	0.684899	VLDLR-AS1	up in 5% O2
clus2	CCBE1	7.81569e-12	0.472875	0.21	0.058	1.39065e-07	0.682214	CCBE1	up in 5% O2
clus2	IFITM3	9.67291e-12	-0.739305	0.245	0.448	1.7211e-07	-1.06659	IFITM3	up in 20% O2
clus2	MYOF	1.11925e-11	0.422285	0.425	0.188	1.99149e-07	0.609228	MYOF	up in 5% O2
clus2	HINT1	1.36314e-11	-0.673254	0.227	0.448	2.42543e-07	-0.9713	HINT1	up in 20% O2
clus2	JARID2	1.7692e-11	0.415015	0.262	0.086	3.14794e-07	0.598741	JARID2	up in 5% O2
clus2	NDUFB11	1.90472e-11	-0.770848	0.064	0.268	3.38907e-07	-1.1121	NDUFB11	up in 20% O2
clus2	NDUFA4	2.52542e-11	-0.55593	0.202	0.439	4.49347e-07	-0.802037	NDUFA4	up in 20% O2
clus2	AL354733.3	3.77152e-11	0.617808	0.519	0.272	6.71066e-07	0.891308	AL354733.3	up in 5% O2
clus2	PLEKHA5	7.19088e-11	0.480894	0.481	0.244	1.27947e-06	0.693784	PLEKHA5	up in 5% O2
clus2	GABARAP	7.645e-11	-0.657093	0.133	0.348	1.36027e-06	-0.947984	GABARAP	up in 20% O2
clus2	MAP7D3	1.79576e-10	0.542643	0.24	0.084	3.19519e-06	0.782869	MAP7D3	up in 5% O2
clus2	AC007014.1	2.75337e-10	0.4144	0.27	0.099	4.89908e-06	0.597853	AC007014.1	up in 5% O2
clus2	HOPX	3.09886e-10	-0.557715	0.086	0.285	5.51381e-06	-0.804612	HOPX	up in 20% O2
clus2	WDR60	3.66582e-10	0.446309	0.579	0.334	6.52259e-06	0.643888	WDR60	up in 5% O2
clus2	AL356113.1	3.69921e-10	0.413386	0.361	0.159	6.582e-06	0.59639	AL356113.1	up in 5% O2
clus2	SPP1	4.36098e-10	-0.452422	0.077	0.276	7.7595e-06	-0.652707	SPP1	up in 20% O2
clus2	PGF	4.55783e-10	-0.583658	0.146	0.361	8.10975e-06	-0.84204	PGF	up in 20% O2
clus2	CHD9	6.56018e-10	-0.482073	0.631	0.725	1.16725e-05	-0.695484	CHD9	up in 20% O2
clus2	MID1	8.01535e-10	0.45691	0.382	0.175	1.42617e-05	0.659182	MID1	up in 5% O2
clus2	RNASEK	1.23141e-09	-0.6013	0.322	0.498	2.19104e-05	-0.867493	RNASEK	up in 20% O2
clus2	EIF1	1.23862e-09	-0.442622	0.459	0.625	2.20387e-05	-0.638569	EIF1	up in 20% O2
clus2	NDUFC2	1.35489e-09	-0.679583	0.133	0.319	2.41076e-05	-0.980431	NDUFC2	up in 20% O2
clus2	COL4A2	1.50135e-09	0.416455	0.412	0.201	2.67136e-05	0.600818	COL4A2	up in 5% O2
clus2	IMPA2	1.58444e-09	-0.66295	0.142	0.325	2.8192e-05	-0.956435	IMPA2	up in 20% O2
clus2	EEF1G	1.61755e-09	-0.534236	0.262	0.461	2.8781e-05	-0.770739	EEF1G	up in 20% O2
clus2	MIF	2.11105e-09	-0.478719	0.382	0.554	3.75619e-05	-0.690645	MIF	up in 20% O2
clus2	RHOBTB3	2.51499e-09	0.428009	0.438	0.222	4.47493e-05	0.617486	RHOBTB3	up in 5% O2
clus2	GALNT1	2.72775e-09	0.40879	0.288	0.119	4.85349e-05	0.589759	GALNT1	up in 5% O2
clus2	CTNND1	3.06235e-09	0.430435	0.562	0.345	5.44884e-05	0.620986	CTNND1	up in 5% O2
clus2	PFDN5	3.47328e-09	-0.711613	0.262	0.423	6.18001e-05	-1.02664	PFDN5	up in 20% O2
clus2	GNG5	4.92524e-09	-0.607963	0.09	0.267	8.76348e-05	-0.877105	GNG5	up in 20% O2
clus2	KRT19	5.56663e-09	0.431148	0.876	0.755	9.90471e-05	0.622015	KRT19	up in 5% O2
clus2	ADAMTS6	8.00703e-09	0.839845	0.644	0.525	0.000142469	1.21164	ADAMTS6	up in 5% O2
clus2	UQCR10	1.24688e-08	-0.670123	0.129	0.302	0.000221857	-0.966783	UQCR10	up in 20% O2
clus2	ITGB6	1.24864e-08	0.454336	0.592	0.417	0.00022217	0.655468	ITGB6	up in 5% O2
clus2	BEX3	1.67245e-08	-0.664292	0.275	0.431	0.00029758	-0.95837	BEX3	up in 20% O2
clus2	ACTC1	2.55513e-08	-0.529887	0.343	0.519	0.000454635	-0.764466	ACTC1	up in 20% O2
clus2	ATP5MC2	2.5865e-08	-0.68481	0.094	0.254	0.000460217	-0.987971	ATP5MC2	up in 20% O2
clus2	SSR4	2.91179e-08	-0.463758	0.352	0.519	0.000518094	-0.669062	SSR4	up in 20% O2
clus2	P2RY6	4.05438e-08	0.437702	0.528	0.334	0.000721396	0.631471	P2RY6	up in 5% O2
clus2	ADAM12	4.27245e-08	0.457865	0.395	0.206	0.000760197	0.66056	ADAM12	up in 5% O2
clus2	SUMO2	4.70708e-08	-0.630019	0.163	0.328	0.000837531	-0.908926	SUMO2	up in 20% O2
clus2	ALCAM	6.17026e-08	-0.717889	0.142	0.293	0.00109787	-1.0357	ALCAM	up in 20% O2
clus2	SLC25A6	9.8763e-08	-0.539859	0.172	0.335	0.00175729	-0.778852	SLC25A6	up in 20% O2
clus2	PRR9	1.11596e-07	-0.509404	0	0.111	0.00198563	-0.734914	PRR9	up in 20% O2
clus2	NME2	1.4326e-07	-0.532731	0.258	0.418	0.00254902	-0.768568	NME2	up in 20% O2
clus2	NDUFS5	1.45534e-07	-0.668142	0.133	0.286	0.00258949	-0.963926	NDUFS5	up in 20% O2
clus2	EEF1B2	1.68622e-07	-0.530976	0.292	0.44	0.00300029	-0.766036	EEF1B2	up in 20% O2
clus2	TBCA	1.76257e-07	-0.499865	0.223	0.392	0.00313614	-0.721153	TBCA	up in 20% O2
clus2	HAND1	1.89019e-07	-0.58428	0.103	0.252	0.00336321	-0.842939	HAND1	up in 20% O2
clus2	PSMA7	2.12061e-07	-0.616471	0.15	0.305	0.00377321	-0.889379	PSMA7	up in 20% O2
clus2	PCDH7	2.19515e-07	-0.582034	0.103	0.257	0.00390584	-0.839697	PCDH7	up in 20% O2
clus2	FLNB	2.59621e-07	0.449706	0.584	0.413	0.00461944	0.648789	FLNB	up in 5% O2
clus2	CCDC88A	3.33685e-07	-0.59523	0.09	0.237	0.00593725	-0.858736	CCDC88A	up in 20% O2
clus2	COX7C	3.67088e-07	-0.508535	0.236	0.392	0.00653159	-0.733661	COX7C	up in 20% O2
clus2	UQCR11	4.90456e-07	-0.449744	0.094	0.245	0.00872668	-0.648843	UQCR11	up in 20% O2
clus2	NDNF	6.05718e-07	-0.532203	0.047	0.175	0.0107775	-0.767807	NDNF	up in 20% O2
clus2	HLA-G	7.17853e-07	0.411648	0.189	0.075	0.0127728	0.593883	HLA-G	up in 5% O2
clus2	CTTNBP2	8.36413e-07	-0.674114	0.185	0.323	0.0148823	-0.972541	CTTNBP2	up in 20% O2
clus2	TUBA1B	1.11322e-06	-0.410155	0.309	0.461	0.0198076	-0.591728	TUBA1B	up in 20% O2
clus2	UBB	1.25591e-06	-0.551686	0.206	0.35	0.0223464	-0.795915	UBB	up in 20% O2
clus2	C1QTNF4	1.29364e-06	-0.497399	0.017	0.125	0.0230178	-0.717595	C1QTNF4	up in 20% O2
clus2	PURPL	1.93912e-06	0.421728	0.27	0.135	0.0345028	0.608426	PURPL	up in 5% O2
clus2	LDHB	2.08201e-06	-0.524857	0.09	0.223	0.0370452	-0.757208	LDHB	up in 20% O2
clus2	PTMS	2.12768e-06	-0.564876	0.185	0.323	0.0378577	-0.814944	PTMS	up in 20% O2
clus2	ATP5ME	2.16052e-06	-0.504582	0.15	0.292	0.0384422	-0.727957	ATP5ME	up in 20% O2
clus2	HSPB1	2.18703e-06	-0.4062	0.33	0.462	0.0389139	-0.586023	HSPB1	up in 20% O2
clus2	ATP6V0E1	2.38032e-06	-0.548945	0.167	0.302	0.042353	-0.791961	ATP6V0E1	up in 20% O2
clus2	ALOX15	2.40131e-06	-0.489388	0.013	0.112	0.0427266	-0.706038	ALOX15	up in 20% O2
clus2	OAZ1	2.47679e-06	-0.50653	0.258	0.39	0.0440695	-0.730768	OAZ1	up in 20% O2
clus2	SELENOW	2.55975e-06	-0.512443	0.292	0.415	0.0455456	-0.7393	SELENOW	up in 20% O2
clus2	PPDPF	2.69034e-06	-0.51355	0.266	0.394	0.0478692	-0.740896	PPDPF	up in 20% O2
clus2	EEF1D	2.74153e-06	-0.545973	0.202	0.326	0.0487801	-0.787673	EEF1D	up in 20% O2
clus2	ERICH1	2.79022e-06	0.413364	0.506	0.338	0.0496464	0.596358	ERICH1	up in 5% O2
clus2	NDUFB2	2.80619e-06	-0.459827	0.116	0.255	0.0499305	-0.663391	NDUFB2	up in 20% O2
clus3	MALAT1	7.47167e-72	-0.767517	1	1	1.32943e-67	-1.10729	MALAT1	up in 20% O2
clus3	MDK	3.6705e-61	-1.10858	0.691	0.931	6.53093e-57	-1.59935	MDK	up in 20% O2
clus3	COL3A1	7.94334e-56	-1.61165	0.208	0.695	1.41336e-51	-2.32513	COL3A1	up in 20% O2
clus3	APOE	1.10597e-51	-1.20455	0.481	0.848	1.96784e-47	-1.7378	APOE	up in 20% O2
clus3	CGA	2.25166e-50	-0.6729	0.998	1	4.00637e-46	-0.97079	CGA	up in 20% O2
clus3	KRT19	3.85714e-44	0.912439	0.951	0.876	6.86301e-40	1.31637	KRT19	up in 5% O2
clus3	FTL	2.12838e-43	-0.780194	0.805	0.959	3.78702e-39	-1.12558	FTL	up in 20% O2
clus3	GAPDH	1.26773e-42	0.618575	0.994	0.967	2.25568e-38	0.892415	GAPDH	up in 5% O2
clus3	S100A6	4.07888e-39	0.918656	0.942	0.812	7.25755e-35	1.32534	S100A6	up in 5% O2
clus3	PTN	8.59529e-37	-0.65648	0.936	0.975	1.52936e-32	-0.947101	PTN	up in 20% O2
clus3	FN1	2.1779e-36	1.17975	0.71	0.317	3.87514e-32	1.70202	FN1	up in 5% O2
clus3	CLIC3	7.47593e-36	1.51934	0.459	0.071	1.33019e-31	2.19194	CLIC3	up in 5% O2
clus3	CPE	1.27277e-31	-1.12725	0.197	0.569	2.26464e-27	-1.62628	CPE	up in 20% O2
clus3	TMSB10	6.01832e-31	0.612844	0.985	0.888	1.07084e-26	0.884148	TMSB10	up in 5% O2
clus3	TAGLN	1.33577e-30	0.924905	0.839	0.584	2.37673e-26	1.33436	TAGLN	up in 5% O2
clus3	NPPB	8.67912e-29	1.06391	0.687	0.322	1.54428e-24	1.53489	NPPB	up in 5% O2
clus3	LUM	1.65055e-27	-1.0565	0.32	0.637	2.93682e-23	-1.52421	LUM	up in 20% O2
clus3	SPARC	7.91381e-27	-0.719911	0.582	0.805	1.4081e-22	-1.03861	SPARC	up in 20% O2
clus3	SPP1	6.19371e-25	-1.38851	0.056	0.317	1.10205e-20	-2.00319	SPP1	up in 20% O2
clus3	IGFBP5	1.55861e-24	-0.876592	0.399	0.693	2.77323e-20	-1.26465	IGFBP5	up in 20% O2
clus3	LDHA	2.30391e-24	1.06351	0.498	0.178	4.09934e-20	1.53432	LDHA	up in 5% O2
clus3	AREG	5.72586e-22	-1.34705	0.011	0.211	1.0188e-17	-1.94339	AREG	up in 20% O2
clus3	CD63	6.09285e-22	-0.62804	0.695	0.832	1.0841e-17	-0.90607	CD63	up in 20% O2
clus3	CST6	2.46998e-21	1.18567	0.318	0.058	4.39484e-17	1.71056	CST6	up in 5% O2
clus3	C19orf33	7.25456e-21	1.24982	0.264	0.03	1.2908e-16	1.80311	C19orf33	up in 5% O2
clus3	SFN	7.93919e-21	1.22938	0.288	0.043	1.41262e-16	1.77361	SFN	up in 5% O2
clus3	SLC2A3	1.22061e-20	1.16426	0.305	0.053	2.17183e-16	1.67967	SLC2A3	up in 5% O2
clus3	KRT17	1.22857e-20	1.20223	0.326	0.069	2.186e-16	1.73444	KRT17	up in 5% O2
clus3	NPY	5.04138e-19	-1.19517	0.052	0.264	8.97013e-15	-1.72427	NPY	up in 20% O2
clus3	RAMP1	1.16002e-18	-1.06769	0.088	0.322	2.06402e-14	-1.54034	RAMP1	up in 20% O2
clus3	S100A10	1.16478e-18	0.553122	0.882	0.797	2.0725e-14	0.797987	S100A10	up in 5% O2
clus3	COL1A1	3.5389e-18	-0.764719	0.33	0.586	6.29677e-14	-1.10326	COL1A1	up in 20% O2
clus3	SOX2	2.92521e-17	1.84508	0.172	0.003	5.20483e-13	2.66189	SOX2	up in 5% O2
clus3	COL1A2	2.10306e-16	-0.551304	0.573	0.779	3.74197e-12	-0.795364	COL1A2	up in 20% O2
clus3	DIO3	2.38051e-16	-0.770847	0.324	0.574	4.23565e-12	-1.1121	DIO3	up in 20% O2
clus3	C5orf46	3.7066e-16	0.939285	0.219	0.028	6.59515e-12	1.3551	C5orf46	up in 5% O2
clus3	SLN	1.20951e-15	1.01448	0.262	0.056	2.15208e-11	1.46359	SLN	up in 5% O2
clus3	VIM	1.46548e-15	-0.491463	0.648	0.85	2.60752e-11	-0.709031	VIM	up in 20% O2
clus3	COL17A1	3.32124e-15	0.829454	0.159	0.005	5.90949e-11	1.19665	COL17A1	up in 5% O2
clus3	TIPIN	8.39673e-15	1.30095	0.195	0.025	1.49403e-10	1.87688	TIPIN	up in 5% O2
clus3	HSPA2	1.08248e-14	0.839079	0.172	0.013	1.92606e-10	1.21054	HSPA2	up in 5% O2
clus3	CALB2	1.48764e-14	1.0495	0.2	0.028	2.64695e-10	1.51411	CALB2	up in 5% O2
clus3	PLAC8	4.0374e-13	0.915708	0.212	0.043	7.18375e-09	1.32109	PLAC8	up in 5% O2
clus3	CSRP1	5.48378e-13	0.810373	0.376	0.16	9.75729e-09	1.16912	CSRP1	up in 5% O2
clus3	TIMP1	6.46345e-13	-0.744431	0.24	0.454	1.15004e-08	-1.07399	TIMP1	up in 20% O2
clus3	TUBB2A	1.29215e-12	0.635114	0.599	0.404	2.29913e-08	0.916276	TUBB2A	up in 5% O2
clus3	ACTC1	1.48271e-12	-0.455003	0.62	0.787	2.63818e-08	-0.656431	ACTC1	up in 20% O2
clus3	CD59	1.8787e-12	-0.612688	0.326	0.541	3.34278e-08	-0.883922	CD59	up in 20% O2
clus3	SMS	3.59908e-12	0.713213	0.517	0.302	6.40384e-08	1.02895	SMS	up in 5% O2
clus3	MYC	4.96832e-12	1.11213	0.167	0.025	8.84012e-08	1.60447	MYC	up in 5% O2
clus3	SERPINB9	7.18035e-12	0.722489	0.18	0.03	1.2776e-07	1.04233	SERPINB9	up in 5% O2
clus3	H19	7.79341e-12	-0.498766	0.421	0.627	1.38668e-07	-0.719567	H19	up in 20% O2
clus3	TES	1.35062e-11	0.813199	0.17	0.028	2.40317e-07	1.1732	TES	up in 5% O2
clus3	SOX4	2.02177e-11	0.722731	0.356	0.155	3.59733e-07	1.04268	SOX4	up in 5% O2
clus3	PAPPA2	4.12045e-11	-0.811535	0.152	0.332	7.33152e-07	-1.1708	PAPPA2	up in 20% O2
clus3	EGLN3	6.28727e-11	0.770318	0.155	0.023	1.11869e-06	1.11133	EGLN3	up in 5% O2
clus3	IGDCC3	2.13794e-10	-0.834419	0.047	0.18	3.80404e-06	-1.20381	IGDCC3	up in 20% O2
clus3	COTL1	2.92949e-10	0.663439	0.365	0.17	5.21244e-06	0.957139	COTL1	up in 5% O2
clus3	CYBA	3.81229e-10	-0.59712	0.313	0.497	6.78322e-06	-0.861462	CYBA	up in 20% O2
clus3	FHL2	4.981e-10	0.76938	0.18	0.043	8.86269e-06	1.10998	FHL2	up in 5% O2
clus3	TMBIM6	5.33925e-10	-0.476715	0.429	0.596	9.50013e-06	-0.687755	TMBIM6	up in 20% O2
clus3	SLC2A1	7.75016e-10	0.69768	0.273	0.104	1.37899e-05	1.00654	SLC2A1	up in 5% O2
clus3	MYL9	8.38241e-10	0.558023	0.543	0.35	1.49148e-05	0.805057	MYL9	up in 5% O2
clus3	FSTL1	1.21731e-09	-0.524793	0.358	0.533	2.16596e-05	-0.757117	FSTL1	up in 20% O2
clus3	FABP3	1.43932e-09	0.982426	0.137	0.023	2.56098e-05	1.41734	FABP3	up in 5% O2
clus3	HLA-C	1.53906e-09	-0.631791	0.294	0.47	2.73846e-05	-0.911482	HLA-C	up in 20% O2
clus3	TXN	1.97224e-09	0.515912	0.586	0.414	3.5092e-05	0.744303	TXN	up in 5% O2
clus3	LAPTM4B	2.13125e-09	-0.787627	0.086	0.228	3.79213e-05	-1.13631	LAPTM4B	up in 20% O2
clus3	MIF	2.31181e-09	0.417283	0.783	0.731	4.1134e-05	0.602013	MIF	up in 5% O2
clus3	PLD3	2.36166e-09	-0.520709	0.391	0.558	4.2021e-05	-0.751224	PLD3	up in 20% O2
clus3	CA3	2.45303e-09	0.726321	0.227	0.079	4.36468e-05	1.04786	CA3	up in 5% O2
clus3	PDIA6	2.64382e-09	-0.506274	0.442	0.594	4.70415e-05	-0.730399	PDIA6	up in 20% O2
clus3	BTF3	4.2776e-09	0.51808	0.541	0.36	7.61114e-05	0.747432	BTF3	up in 5% O2
clus3	LGALS1	5.00057e-09	0.912509	0.165	0.041	8.89751e-05	1.31647	LGALS1	up in 5% O2
clus3	TAGLN2	5.20602e-09	0.601396	0.451	0.259	9.26306e-05	0.867632	TAGLN2	up in 5% O2
clus3	NPC2	7.52421e-09	-0.498013	0.401	0.563	0.000133878	-0.718481	NPC2	up in 20% O2
clus3	SPINT2	7.82527e-09	-0.411051	0.521	0.655	0.000139235	-0.593021	SPINT2	up in 20% O2
clus3	PAGE4	8.65801e-09	0.48534	0.112	0.013	0.000154052	0.700198	PAGE4	up in 5% O2
clus3	SEM1	9.48419e-09	0.551262	0.442	0.259	0.000168752	0.795303	SEM1	up in 5% O2
clus3	RAB11A	1.14148e-08	0.500941	0.429	0.236	0.000203103	0.722704	RAB11A	up in 5% O2
clus3	ALDOA	1.14189e-08	0.539316	0.18	0.051	0.000203177	0.778068	ALDOA	up in 5% O2
clus3	PDLIM2	1.44704e-08	0.606782	0.335	0.168	0.000257472	0.875402	PDLIM2	up in 5% O2
clus3	LINC02802	1.87898e-08	0.664768	0.118	0.018	0.000334327	0.959057	LINC02802	up in 5% O2
clus3	DDIT4	2.49612e-08	0.475401	0.236	0.089	0.000444135	0.685858	DDIT4	up in 5% O2
clus3	XAGE2	4.49416e-08	0.593918	0.459	0.307	0.000799646	0.856842	XAGE2	up in 5% O2
clus3	MANBA	6.77092e-08	-0.754521	0.043	0.147	0.00120475	-1.08854	MANBA	up in 20% O2
clus3	PRR15	1.01531e-07	0.582873	0.24	0.099	0.00180655	0.840907	PRR15	up in 5% O2
clus3	CD24	1.02281e-07	0.631035	0.324	0.168	0.00181989	0.910391	CD24	up in 5% O2
clus3	EMP2	1.03354e-07	-0.611872	0.144	0.287	0.00183898	-0.882744	EMP2	up in 20% O2
clus3	ACTA2	1.14645e-07	0.806138	0.378	0.221	0.00203989	1.16301	ACTA2	up in 5% O2
clus3	NEK6	1.15679e-07	0.529756	0.146	0.038	0.00205828	0.764276	NEK6	up in 5% O2
clus3	CKB	1.20181e-07	0.793342	0.127	0.028	0.00213837	1.14455	CKB	up in 5% O2
clus3	EIF3J	1.26207e-07	0.64275	0.242	0.104	0.00224561	0.927292	EIF3J	up in 5% O2
clus3	NAP1L1	1.55631e-07	0.557494	0.451	0.289	0.00276914	0.804293	NAP1L1	up in 5% O2
clus3	TMEM97	1.75396e-07	-0.797747	0.047	0.15	0.00312082	-1.15091	TMEM97	up in 20% O2
clus3	FCGRT	2.07174e-07	-0.654617	0.041	0.14	0.00368625	-0.944412	FCGRT	up in 20% O2
clus3	CALR	2.13855e-07	-0.421519	0.549	0.662	0.00380512	-0.608124	CALR	up in 20% O2
clus3	CLTB	2.50282e-07	0.529891	0.328	0.17	0.00445327	0.764472	CLTB	up in 5% O2
clus3	IDH2	2.53164e-07	0.581332	0.234	0.099	0.00450455	0.838685	IDH2	up in 5% O2
clus3	ID3	2.70046e-07	0.595186	0.157	0.048	0.00480492	0.858671	ID3	up in 5% O2
clus3	PLIN2	2.72454e-07	0.49172	0.464	0.302	0.00484777	0.709402	PLIN2	up in 5% O2
clus3	ALCAM	3.30086e-07	-0.663392	0.041	0.137	0.00587322	-0.957072	ALCAM	up in 20% O2
clus3	TYMP	3.48776e-07	0.514103	0.114	0.023	0.00620577	0.741693	TYMP	up in 5% O2
clus3	NTRK2	3.60059e-07	-0.615362	0.039	0.135	0.00640653	-0.887779	NTRK2	up in 20% O2
clus3	GSN	4.13421e-07	0.534495	0.283	0.137	0.007356	0.771113	GSN	up in 5% O2
clus3	KARS	4.64949e-07	0.494432	0.135	0.036	0.00827283	0.713315	KARS	up in 5% O2
clus3	NDRG1	4.85415e-07	0.42588	0.103	0.018	0.008637	0.614415	NDRG1	up in 5% O2
clus3	SRSF2	5.13434e-07	0.542483	0.275	0.132	0.00913553	0.782638	SRSF2	up in 5% O2
clus3	TUBB6	5.31146e-07	0.574651	0.388	0.236	0.00945069	0.829046	TUBB6	up in 5% O2
clus3	IER3	5.54568e-07	0.601774	0.193	0.074	0.00986743	0.868176	IER3	up in 5% O2
clus3	CD99	5.55448e-07	-0.519024	0.378	0.508	0.00988309	-0.748793	CD99	up in 20% O2
clus3	ARHGDIB	5.80544e-07	0.529981	0.403	0.254	0.0103296	0.7646	ARHGDIB	up in 5% O2
clus3	NME4	7.85879e-07	-0.642116	0.06	0.162	0.0139831	-0.926378	NME4	up in 20% O2
clus3	HAND1	8.47857e-07	-0.654225	0.187	0.32	0.0150859	-0.943847	HAND1	up in 20% O2
clus3	SLC40A1	8.75112e-07	-0.682795	0.112	0.231	0.0155709	-0.985065	SLC40A1	up in 20% O2
clus3	CDH3	9.50034e-07	-0.593641	0.075	0.185	0.016904	-0.856443	CDH3	up in 20% O2
clus3	ARL6IP5	9.63474e-07	-0.612462	0.167	0.294	0.0171431	-0.883595	ARL6IP5	up in 20% O2
clus3	HSD17B1	1.01291e-06	0.535872	0.172	0.061	0.0180228	0.773099	HSD17B1	up in 5% O2
clus3	HNRNPAB	1.02043e-06	0.52129	0.27	0.135	0.0181565	0.752063	HNRNPAB	up in 5% O2
clus3	EIF2S1	1.17215e-06	0.468194	0.187	0.071	0.020856	0.675462	EIF2S1	up in 5% O2
clus3	ARPC2	1.18428e-06	0.463043	0.543	0.381	0.0210719	0.66803	ARPC2	up in 5% O2
clus3	HMGB3	1.54122e-06	0.440367	0.298	0.155	0.0274229	0.635316	HMGB3	up in 5% O2
clus3	HLA-A	1.66521e-06	-0.701154	0.028	0.107	0.029629	-1.01155	HLA-A	up in 20% O2
clus3	ATP5F1E	2.00801e-06	0.425187	0.509	0.353	0.0357286	0.613415	ATP5F1E	up in 5% O2
clus3	HLA-G	2.02454e-06	0.518765	0.176	0.066	0.0360226	0.74842	HLA-G	up in 5% O2
clus3	TFPI2	2.03802e-06	-0.576523	0.152	0.277	0.0362624	-0.831747	TFPI2	up in 20% O2
clus3	SNRPD1	2.08804e-06	0.506356	0.328	0.183	0.0371525	0.730518	SNRPD1	up in 5% O2
clus3	TFRC	2.23325e-06	0.49974	0.189	0.076	0.0397362	0.720973	TFRC	up in 5% O2
clus3	ACTN1	2.71501e-06	0.447747	0.367	0.218	0.0483082	0.645962	ACTN1	up in 5% O2
clus4	SLC2A3	1.2212e-100	1.92794	0.893	0.254	2.17288e-96	2.78143	SLC2A3	up in 5% O2
clus4	FTL	1.02085e-79	-1.28159	0.674	0.974	1.8164e-75	-1.84895	FTL	up in 20% O2
clus4	FN1	5.85844e-76	1.55224	0.936	0.532	1.04239e-71	2.23941	FN1	up in 5% O2
clus4	COL3A1	7.70386e-54	-1.04347	0.326	0.834	1.37075e-49	-1.5054	COL3A1	up in 20% O2
clus4	MDK	6.83668e-51	-0.861301	0.845	0.976	1.21645e-46	-1.24259	MDK	up in 20% O2
clus4	CLIC3	1.13062e-48	1.0582	0.481	0.044	2.01172e-44	1.52667	CLIC3	up in 5% O2
clus4	COL17A1	1.17173e-41	0.920597	0.401	0.029	2.08485e-37	1.32814	COL17A1	up in 5% O2
clus4	NPPB	3.38346e-41	1.06093	0.77	0.358	6.02018e-37	1.5306	NPPB	up in 5% O2
clus4	NEAT1	2.84045e-37	0.675131	0.997	0.857	5.05401e-33	0.974008	NEAT1	up in 5% O2
clus4	CGA	3.35522e-34	-0.592461	1	1	5.96994e-30	-0.85474	CGA	up in 20% O2
clus4	COL7A1	1.04263e-33	0.915617	0.385	0.053	1.85515e-29	1.32096	COL7A1	up in 5% O2
clus4	APOE	1.13158e-33	-0.747502	0.567	0.845	2.01342e-29	-1.07842	APOE	up in 20% O2
clus4	VIM	7.25087e-32	-0.763865	0.318	0.702	1.29015e-27	-1.10202	VIM	up in 20% O2
clus4	DOCK5	4.79923e-31	0.766152	0.38	0.053	8.53927e-27	1.10532	DOCK5	up in 5% O2
clus4	EGLN3	3.43192e-30	0.731925	0.31	0.022	6.10641e-26	1.05594	EGLN3	up in 5% O2
clus4	TPT1	2.23166e-29	-0.695058	0.706	0.898	3.9708e-25	-1.00276	TPT1	up in 20% O2
clus4	CST6	6.53996e-29	0.781778	0.361	0.051	1.16366e-24	1.12787	CST6	up in 5% O2
clus4	ARHGAP29	6.14744e-28	0.726902	0.874	0.762	1.09381e-23	1.0487	ARHGAP29	up in 5% O2
clus4	SOX4	1.65503e-27	0.948782	0.618	0.274	2.9448e-23	1.3688	SOX4	up in 5% O2
clus4	EEF1A1	3.70349e-27	-0.524268	0.888	0.978	6.58962e-23	-0.756359	EEF1A1	up in 20% O2
clus4	SLC2A1	4.43485e-27	0.891279	0.481	0.155	7.89092e-23	1.28584	SLC2A1	up in 5% O2
clus4	NPY	1.97027e-26	-0.710394	0.011	0.285	3.50571e-22	-1.02488	NPY	up in 20% O2
clus4	ITIH5	3.22472e-26	0.784469	0.361	0.073	5.73775e-22	1.13175	ITIH5	up in 5% O2
clus4	PAPPA2	1.74346e-25	-0.651316	0.417	0.768	3.10213e-21	-0.93965	PAPPA2	up in 20% O2
clus4	S100A11	4.54549e-24	-0.497743	0.791	0.918	8.0878e-20	-0.718091	S100A11	up in 20% O2
clus4	TINAGL1	1.22192e-23	0.70024	0.436	0.132	2.17417e-19	1.01023	TINAGL1	up in 5% O2
clus4	LINC02802	2.75969e-22	0.716751	0.422	0.121	4.91032e-18	1.03405	LINC02802	up in 5% O2
clus4	SERPINB9	1.70908e-21	0.720202	0.281	0.046	3.04097e-17	1.03903	SERPINB9	up in 5% O2
clus4	EEF1G	1.7324e-21	-0.614467	0.257	0.561	3.08245e-17	-0.886488	EEF1G	up in 20% O2
clus4	C5orf46	1.88671e-21	0.540177	0.27	0.038	3.35702e-17	0.779311	C5orf46	up in 5% O2
clus4	AREG	3.64605e-21	-0.759014	0.016	0.247	6.48741e-17	-1.09503	AREG	up in 20% O2
clus4	RAMP1	4.18134e-21	-0.671887	0.048	0.307	7.43986e-17	-0.969328	RAMP1	up in 20% O2
clus4	PLAC8	4.43339e-21	0.662545	0.345	0.084	7.88833e-17	0.95585	PLAC8	up in 5% O2
clus4	CPE	9.52791e-21	-0.599323	0.337	0.629	1.6953e-16	-0.86464	CPE	up in 20% O2
clus4	CHD9	1.1214e-20	-0.473518	0.65	0.845	1.99531e-16	-0.683142	CHD9	up in 20% O2
clus4	HILPDA	1.66367e-20	0.693264	0.43	0.152	2.96016e-16	1.00017	HILPDA	up in 5% O2
clus4	DIO3	1.87323e-20	-0.65064	0.326	0.623	3.33305e-16	-0.938675	DIO3	up in 20% O2
clus4	GUCY1A1	2.51978e-20	-0.656599	0.045	0.294	4.48344e-16	-0.947272	GUCY1A1	up in 20% O2
clus4	CBR3-AS1	2.79787e-20	0.666405	0.596	0.307	4.97825e-16	0.96142	CBR3-AS1	up in 5% O2
clus4	AC083862.3	5.81304e-20	0.606608	0.254	0.038	1.03431e-15	0.87515	AC083862.3	up in 5% O2
clus4	CALB2	6.66623e-20	0.547583	0.209	0.015	1.18612e-15	0.789996	CALB2	up in 5% O2
clus4	UNC13C	7.46343e-20	0.534623	0.176	0.002	1.32797e-15	0.771298	UNC13C	up in 5% O2
clus4	UBA52	1.00813e-19	-0.660693	0.358	0.62	1.79377e-15	-0.953178	UBA52	up in 20% O2
clus4	H3F3B	3.76964e-19	-0.594564	0.591	0.79	6.70733e-15	-0.857775	H3F3B	up in 20% O2
clus4	RDH13	4.79256e-19	0.624168	0.642	0.369	8.52741e-15	0.900484	RDH13	up in 5% O2
clus4	IFITM3	6.99008e-19	-0.676692	0.227	0.497	1.24374e-14	-0.97626	IFITM3	up in 20% O2
clus4	KRT19	7.76523e-19	0.489073	0.93	0.759	1.38167e-14	0.705583	KRT19	up in 5% O2
clus4	SHANK2-AS1	8.57415e-19	0.601024	0.447	0.168	1.5256e-14	0.867094	SHANK2-AS1	up in 5% O2
clus4	ANK3	1.02153e-18	-0.579399	0.615	0.812	1.81761e-14	-0.835897	ANK3	up in 20% O2
clus4	HLA-G	1.07132e-18	0.631663	0.332	0.088	1.9062e-14	0.911297	HLA-G	up in 5% O2
clus4	SMARCA1	3.75858e-18	0.706052	0.553	0.294	6.68765e-14	1.01862	SMARCA1	up in 5% O2
clus4	DPP7	3.95018e-18	0.561025	0.257	0.046	7.02855e-14	0.809387	DPP7	up in 5% O2
clus4	FAU	4.24032e-18	-0.603525	0.401	0.647	7.54479e-14	-0.870702	FAU	up in 20% O2
clus4	TMSB4X	4.79515e-18	-0.468506	0.751	0.927	8.53201e-14	-0.675912	TMSB4X	up in 20% O2
clus4	H3F3A	6.61212e-18	-0.612859	0.39	0.656	1.17649e-13	-0.884169	H3F3A	up in 20% O2
clus4	LINC02511	8.82784e-18	0.411565	0.158	0.002	1.57074e-13	0.593762	LINC02511	up in 5% O2
clus4	TACSTD2	1.0558e-17	0.463204	0.201	0.02	1.87858e-13	0.668262	TACSTD2	up in 5% O2
clus4	TRIM17	1.1689e-17	-0.700641	0.195	0.457	2.07981e-13	-1.01081	TRIM17	up in 20% O2
clus4	SPARC	1.22988e-17	-0.513786	0.634	0.821	2.18833e-13	-0.741236	SPARC	up in 20% O2
clus4	SEMA4C	2.01195e-17	0.595302	0.447	0.181	3.57986e-13	0.85884	SEMA4C	up in 5% O2
clus4	AC097480.1	2.21778e-17	0.438546	0.179	0.011	3.94609e-13	0.632689	AC097480.1	up in 5% O2
clus4	ZNF528-AS1	3.54621e-17	0.461418	0.182	0.013	6.30977e-13	0.665686	ZNF528-AS1	up in 5% O2
clus4	GABRG3	4.49368e-17	-0.585631	0.037	0.252	7.9956e-13	-0.844886	GABRG3	up in 20% O2
clus4	GRHL1	5.53554e-17	0.571607	0.388	0.139	9.84939e-13	0.824654	GRHL1	up in 5% O2
clus4	ALCAM	6.60923e-17	-0.595562	0.099	0.338	1.17598e-12	-0.859214	ALCAM	up in 20% O2
clus4	HINT1	8.3918e-17	-0.587336	0.267	0.519	1.49315e-12	-0.847346	HINT1	up in 20% O2
clus4	SPP1	1.16922e-16	-0.579784	0.12	0.369	2.0804e-12	-0.836451	SPP1	up in 20% O2
clus4	ZNF804A	1.41651e-16	-0.672465	0.051	0.26	2.5204e-12	-0.970162	ZNF804A	up in 20% O2
clus4	TIMP1	1.5734e-16	-0.581808	0.257	0.519	2.79955e-12	-0.839371	TIMP1	up in 20% O2
clus4	C1QTNF4	1.80533e-16	-0.433878	0	0.166	3.21223e-12	-0.625954	C1QTNF4	up in 20% O2
clus4	SERF2	1.94294e-16	-0.581904	0.444	0.669	3.45708e-12	-0.83951	SERF2	up in 20% O2
clus4	VIT	3.59363e-16	0.4303	0.144	0.002	6.39415e-12	0.620791	VIT	up in 5% O2
clus4	LUM	4.8739e-16	-0.521018	0.481	0.733	8.67214e-12	-0.75167	LUM	up in 20% O2
clus4	NEDD9	2.36389e-15	0.49877	0.275	0.071	4.20606e-11	0.719573	NEDD9	up in 5% O2
clus4	SRP14	3.01568e-15	-0.563016	0.222	0.477	5.3658e-11	-0.81226	SRP14	up in 20% O2
clus4	ANKS1A	6.14847e-15	0.681394	0.553	0.322	1.094e-10	0.983043	ANKS1A	up in 5% O2
clus4	ZNF737	7.86519e-15	-0.606482	0.291	0.514	1.39945e-10	-0.874968	ZNF737	up in 20% O2
clus4	RAP2B	8.06213e-15	0.49053	0.257	0.064	1.4345e-10	0.707686	RAP2B	up in 5% O2
clus4	UGP2	8.34968e-15	0.574401	0.733	0.539	1.48566e-10	0.828685	UGP2	up in 5% O2
clus4	CTSV	8.98217e-15	0.81132	0.428	0.199	1.5982e-10	1.17049	CTSV	up in 5% O2
clus4	H19	1.73504e-14	-0.411397	0.578	0.757	3.08715e-10	-0.59352	H19	up in 20% O2
clus4	HAND1	1.8324e-14	-0.453388	0.061	0.26	3.26038e-10	-0.6541	HAND1	up in 20% O2
clus4	AL356113.1	1.91182e-14	0.538595	0.449	0.201	3.4017e-10	0.777028	AL356113.1	up in 5% O2
clus4	MYL6	4.92229e-14	-0.42585	0.615	0.799	8.75823e-10	-0.614372	MYL6	up in 20% O2
clus4	LINC00472	5.55495e-14	-0.504986	0.281	0.523	9.88393e-10	-0.728541	LINC00472	up in 20% O2
clus4	SNHG29	5.70737e-14	-0.502672	0.358	0.583	1.01551e-09	-0.725202	SNHG29	up in 20% O2
clus4	ADAMTS18	9.78029e-14	-0.508622	0.353	0.596	1.74021e-09	-0.733786	ADAMTS18	up in 20% O2
clus4	PIP4P2	1.12637e-13	-0.414579	0.04	0.219	2.00416e-09	-0.598112	PIP4P2	up in 20% O2
clus4	NACA	1.15931e-13	-0.459863	0.511	0.711	2.06276e-09	-0.663443	NACA	up in 20% O2
clus4	TSHZ2	1.27512e-13	0.465448	0.219	0.049	2.26882e-09	0.671499	TSHZ2	up in 5% O2
clus4	CTNND1	1.289e-13	0.475704	0.725	0.558	2.29352e-09	0.686296	CTNND1	up in 5% O2
clus4	AC044810.2	1.63745e-13	0.444277	0.265	0.075	2.91351e-09	0.640957	AC044810.2	up in 5% O2
clus4	MEGF6	1.69788e-13	0.468544	0.195	0.035	3.02105e-09	0.675967	MEGF6	up in 5% O2
clus4	FHIT	1.76818e-13	0.428054	0.299	0.099	3.14612e-09	0.617552	FHIT	up in 5% O2
clus4	FLNB	1.82164e-13	0.566704	0.738	0.561	3.24124e-09	0.817581	FLNB	up in 5% O2
clus4	RACK1	1.99071e-13	-0.430744	0.452	0.662	3.54207e-09	-0.621433	RACK1	up in 20% O2
clus4	FIRRE	2.58022e-13	0.473901	0.249	0.066	4.59098e-09	0.683695	FIRRE	up in 5% O2
clus4	PTGES	4.34261e-13	0.429707	0.246	0.064	7.7268e-09	0.619936	PTGES	up in 5% O2
clus4	GABARAP	4.5018e-13	-0.523	0.158	0.373	8.01005e-09	-0.754529	GABARAP	up in 20% O2
clus4	STMN1	4.85291e-13	-0.568896	0.227	0.448	8.63479e-09	-0.820744	STMN1	up in 20% O2
clus4	NDNF	9.05837e-13	-0.447901	0.029	0.188	1.61176e-08	-0.646185	NDNF	up in 20% O2
clus4	PURPL	1.01744e-12	0.597363	0.471	0.238	1.81034e-08	0.861812	PURPL	up in 5% O2
clus4	MAGI2	1.73716e-12	-0.592353	0.219	0.435	3.09092e-08	-0.854584	MAGI2	up in 20% O2
clus4	IGDCC3	1.94118e-12	-0.479065	0.176	0.386	3.45395e-08	-0.691144	IGDCC3	up in 20% O2
clus4	TNNT2	2.00824e-12	-0.517096	0.166	0.375	3.57326e-08	-0.746012	TNNT2	up in 20% O2
clus4	MEIS2	2.13572e-12	-0.477375	0.529	0.722	3.80008e-08	-0.688706	MEIS2	up in 20% O2
clus4	EEF1B2	2.86701e-12	-0.489994	0.275	0.494	5.10127e-08	-0.706913	EEF1B2	up in 20% O2
clus4	AL157938.3	3.12864e-12	0.446564	0.38	0.168	5.56679e-08	0.644256	AL157938.3	up in 5% O2
clus4	PXN-AS1	3.32086e-12	0.478013	0.385	0.174	5.90881e-08	0.689627	PXN-AS1	up in 5% O2
clus4	COX7C	4.27082e-12	-0.495368	0.235	0.455	7.59907e-08	-0.714665	COX7C	up in 20% O2
clus4	DOP1B	4.89732e-12	0.455972	0.385	0.177	8.71379e-08	0.657828	DOP1B	up in 5% O2
clus4	RUNX1T1	4.95265e-12	-0.52217	0.206	0.424	8.81226e-08	-0.753332	RUNX1T1	up in 20% O2
clus4	AC022137.4	5.2289e-12	0.581661	0.404	0.192	9.30379e-08	0.83916	AC022137.4	up in 5% O2
clus4	RHOBTB3	6.22731e-12	0.554378	0.618	0.428	1.10802e-07	0.799799	RHOBTB3	up in 5% O2
clus4	CSF2RA	8.23779e-12	0.592405	0.441	0.236	1.46575e-07	0.85466	CSF2RA	up in 5% O2
clus4	P4HA1	1.17902e-11	0.454516	0.307	0.121	2.09783e-07	0.655728	P4HA1	up in 5% O2
clus4	PTMA	1.30453e-11	-0.479402	0.476	0.664	2.32115e-07	-0.691631	PTMA	up in 20% O2
clus4	FOXN3	1.41904e-11	0.505654	0.567	0.355	2.5249e-07	0.729505	FOXN3	up in 5% O2
clus4	ALPK2	1.51494e-11	-0.452969	0.195	0.402	2.69554e-07	-0.653496	ALPK2	up in 20% O2
clus4	MYO10	1.77934e-11	0.508504	0.23	0.068	3.16598e-07	0.733615	MYO10	up in 5% O2
clus4	SH2D3A	1.82193e-11	0.482564	0.428	0.219	3.24176e-07	0.696193	SH2D3A	up in 5% O2
clus4	AAK1	2.1883e-11	0.480652	0.853	0.74	3.89365e-07	0.693434	AAK1	up in 5% O2
clus4	CDH11	2.43363e-11	-0.427941	0.061	0.223	4.33016e-07	-0.617388	CDH11	up in 20% O2
clus4	PTH1R	3.68391e-11	-0.421913	0.091	0.267	6.55479e-07	-0.608692	PTH1R	up in 20% O2
clus4	SLC25A37	4.53427e-11	0.507893	0.733	0.607	8.06782e-07	0.732734	SLC25A37	up in 5% O2
clus4	KLF6	5.14993e-11	0.490799	0.476	0.26	9.16326e-07	0.708073	KLF6	up in 5% O2
clus4	ZNRF2	5.414e-11	0.463782	0.318	0.132	9.63314e-07	0.669096	ZNRF2	up in 5% O2
clus4	TUBA1B	5.6595e-11	-0.41383	0.329	0.532	1.007e-06	-0.597031	TUBA1B	up in 20% O2
clus4	HOPX	5.76838e-11	-0.456065	0.142	0.329	1.02637e-06	-0.657963	HOPX	up in 20% O2
clus4	ARRDC3	6.30381e-11	0.514005	0.372	0.179	1.12164e-06	0.741552	ARRDC3	up in 5% O2
clus4	PLAGL1	6.38424e-11	-0.556836	0.144	0.331	1.13595e-06	-0.803344	PLAGL1	up in 20% O2
clus4	TKT	9.68171e-11	-0.476653	0.193	0.377	1.72267e-06	-0.687665	TKT	up in 20% O2
clus4	NXPH2	1.11543e-10	-0.40681	0.032	0.172	1.98468e-06	-0.586902	NXPH2	up in 20% O2
clus4	SPOPL	1.27461e-10	-0.464966	0.193	0.382	2.26792e-06	-0.670804	SPOPL	up in 20% O2
clus4	PTMS	1.5825e-10	-0.449103	0.222	0.417	2.81574e-06	-0.647918	PTMS	up in 20% O2
clus4	NRP2	2.14922e-10	0.434546	0.297	0.119	3.8241e-06	0.626917	NRP2	up in 5% O2
clus4	TAGLN	2.25583e-10	0.602144	0.516	0.329	4.01379e-06	0.86871	TAGLN	up in 5% O2
clus4	CCDC88A	2.76742e-10	-0.461831	0.142	0.318	4.92407e-06	-0.666281	CCDC88A	up in 20% O2
clus4	NDUFA4	3.15528e-10	-0.455752	0.27	0.47	5.61419e-06	-0.657512	NDUFA4	up in 20% O2
clus4	RIMS2	3.54127e-10	-0.416257	0.112	0.287	6.30098e-06	-0.600531	RIMS2	up in 20% O2
clus4	AC011751.1	4.20047e-10	-0.474607	0.07	0.221	7.47389e-06	-0.684713	AC011751.1	up in 20% O2
clus4	CLCN5	4.92874e-10	-0.422269	0.056	0.201	8.76971e-06	-0.609205	CLCN5	up in 20% O2
clus4	LOXL2	5.62185e-10	0.4085	0.318	0.141	1.0003e-05	0.589341	LOXL2	up in 5% O2
clus4	UPF2	1.0503e-09	0.419115	0.666	0.503	1.86881e-05	0.604655	UPF2	up in 5% O2
clus4	H2AFJ	1.09025e-09	-0.444502	0.144	0.318	1.93988e-05	-0.64128	H2AFJ	up in 20% O2
clus4	CDH10	1.24464e-09	0.538184	0.484	0.296	2.21459e-05	0.776435	CDH10	up in 5% O2
clus4	CMYA5	1.25765e-09	0.717089	0.249	0.099	2.23774e-05	1.03454	CMYA5	up in 5% O2
clus4	PLIN2	1.84743e-09	0.472614	0.484	0.285	3.28714e-05	0.681838	PLIN2	up in 5% O2
clus4	MMP2	1.86464e-09	0.456009	0.722	0.57	3.31776e-05	0.657882	MMP2	up in 5% O2
clus4	COX8A	2.58276e-09	-0.425128	0.078	0.227	4.5955e-05	-0.61333	COX8A	up in 20% O2
clus4	CLDN15	3.0554e-09	-0.496765	0.086	0.234	5.43648e-05	-0.71668	CLDN15	up in 20% O2
clus4	AEBP1	3.12425e-09	-0.433948	0.099	0.254	5.55897e-05	-0.626054	AEBP1	up in 20% O2
clus4	CCN2	3.79898e-09	0.565378	0.457	0.278	6.75953e-05	0.815668	CCN2	up in 5% O2
clus4	SERINC5	3.88595e-09	0.559967	0.428	0.247	6.91427e-05	0.807862	SERINC5	up in 5% O2
clus4	MYOF	4.03129e-09	0.410076	0.537	0.349	7.17287e-05	0.591615	MYOF	up in 5% O2
clus4	MEST	4.33664e-09	-0.438105	0.356	0.523	7.71619e-05	-0.632052	MEST	up in 20% O2
clus4	DSP	5.71097e-09	0.44141	0.476	0.287	0.000101615	0.63682	DSP	up in 5% O2
clus4	TFRC	6.09754e-09	0.519356	0.337	0.168	0.000108494	0.749272	TFRC	up in 5% O2
clus4	CSRP1	7.12863e-09	0.474486	0.273	0.121	0.00012684	0.684538	CSRP1	up in 5% O2
clus4	BTG3	7.9888e-09	-0.421606	0.302	0.466	0.000142145	-0.608248	BTG3	up in 20% O2
clus4	STK10	8.23996e-09	0.413377	0.358	0.192	0.000146614	0.596377	STK10	up in 5% O2
clus4	DYNLL1	8.41924e-09	-0.413648	0.227	0.406	0.000149804	-0.596767	DYNLL1	up in 20% O2
clus4	RESF1	1.06721e-08	-0.475677	0.262	0.415	0.000189888	-0.686256	RESF1	up in 20% O2
clus4	EGFR	1.06911e-08	0.473696	0.398	0.223	0.000190227	0.683399	EGFR	up in 5% O2
clus4	TMEM14C	1.2645e-08	-0.444892	0.15	0.305	0.000224992	-0.641844	TMEM14C	up in 20% O2
clus4	EDF1	2.47879e-08	-0.444878	0.206	0.36	0.00044105	-0.641823	EDF1	up in 20% O2
clus4	KIAA1217	2.5175e-08	0.417258	0.43	0.265	0.000447938	0.601975	KIAA1217	up in 5% O2
clus4	PDLIM2	2.91286e-08	0.429135	0.46	0.291	0.000518286	0.619112	PDLIM2	up in 5% O2
clus4	NDUFB2	3.08779e-08	-0.408081	0.166	0.322	0.00054941	-0.588736	NDUFB2	up in 20% O2
clus4	MDM4	6.74517e-08	0.419733	0.679	0.519	0.00120017	0.605547	MDM4	up in 5% O2
clus4	ATP10D	6.7648e-08	0.428499	0.607	0.446	0.00120366	0.618193	ATP10D	up in 5% O2
clus4	TGFBI	7.0288e-08	0.531728	0.513	0.358	0.00125063	0.767121	TGFBI	up in 5% O2
clus4	UBE2Q2	7.37374e-08	0.41662	0.428	0.249	0.00131201	0.601055	UBE2Q2	up in 5% O2
clus4	TRAK1	8.77601e-08	0.452755	0.393	0.234	0.00156152	0.653188	TRAK1	up in 5% O2
clus4	TCF7L2	9.02357e-08	0.48583	0.733	0.627	0.00160556	0.700904	TCF7L2	up in 5% O2
clus4	SUMO2	1.69967e-07	-0.431082	0.195	0.342	0.00302423	-0.621919	SUMO2	up in 20% O2
clus4	CSF3R	2.82353e-07	0.720722	0.65	0.55	0.0050239	1.03978	CSF3R	up in 5% O2
clus4	SH3BGRL3	2.87647e-07	-0.473436	0.144	0.28	0.00511811	-0.683023	SH3BGRL3	up in 20% O2
clus4	COX6A1	3.0781e-07	-0.407179	0.267	0.419	0.00547686	-0.587436	COX6A1	up in 20% O2
clus4	BRK1	3.16399e-07	-0.426544	0.115	0.245	0.00562969	-0.615372	BRK1	up in 20% O2
clus4	UBB	6.15301e-07	-0.440099	0.219	0.362	0.010948	-0.634929	UBB	up in 20% O2
clus4	COL4A1	1.17119e-06	0.531429	0.513	0.375	0.0208391	0.766691	COL4A1	up in 5% O2
clus4	ITGA2	2.22601e-06	0.448861	0.187	0.079	0.0396074	0.647569	ITGA2	up in 5% O2
clus4	COL4A2	2.6815e-06	0.455844	0.561	0.422	0.0477119	0.657644	COL4A2	up in 5% O2
clus5	CLIC3	1.36347e-44	2.59235	0.783	0.17	2.42603e-40	3.73997	CLIC3	up in 5% O2
clus5	MDK	5.97337e-29	-1.10735	0.566	0.929	1.06284e-24	-1.59757	MDK	up in 20% O2
clus5	COL3A1	7.39897e-19	-1.28426	0.202	0.682	1.3165e-14	-1.85279	COL3A1	up in 20% O2
clus5	NPPB	2.54383e-17	1.25532	0.628	0.286	4.52623e-13	1.81104	NPPB	up in 5% O2
clus5	FN1	2.09942e-15	1.4387	0.628	0.312	3.73549e-11	2.0756	FN1	up in 5% O2
clus5	CST6	4.44142e-15	1.3516	0.287	0.032	7.90262e-11	1.94994	CST6	up in 5% O2
clus5	KRT19	1.23613e-14	0.969499	0.853	0.768	2.19945e-10	1.39869	KRT19	up in 5% O2
clus5	APOE	5.64491e-14	-0.759813	0.473	0.814	1.0044e-09	-1.09618	APOE	up in 20% O2
clus5	LUM	1.39089e-11	-0.738298	0.271	0.666	2.47481e-07	-1.06514	LUM	up in 20% O2
clus5	CPE	1.06848e-10	-0.938798	0.163	0.518	1.90115e-06	-1.3544	CPE	up in 20% O2
clus5	PLIN2	1.15158e-10	0.889617	0.744	0.563	2.04901e-06	1.28345	PLIN2	up in 5% O2
clus5	HMGB3	1.61473e-10	1.31809	0.419	0.167	2.87309e-06	1.9016	HMGB3	up in 5% O2
clus5	MORC4	1.98789e-10	1.13371	0.186	0.019	3.53705e-06	1.6356	MORC4	up in 5% O2
clus5	C5orf46	2.13969e-10	1.09916	0.186	0.019	3.80715e-06	1.58575	C5orf46	up in 5% O2
clus5	FTL	4.0778e-10	-0.410518	0.868	1	7.25562e-06	-0.592252	FTL	up in 20% O2
clus5	EGLN3	1.55666e-09	1.02986	0.147	0.01	2.76976e-05	1.48578	EGLN3	up in 5% O2
clus5	CALB2	2.10656e-09	1.25063	0.163	0.016	3.7482e-05	1.80428	CALB2	up in 5% O2
clus5	NPY	2.32679e-09	-1.36296	0.008	0.251	4.14006e-05	-1.96634	NPY	up in 20% O2
clus5	TAGLN	3.69238e-09	0.956151	0.543	0.293	6.56985e-05	1.37943	TAGLN	up in 5% O2
clus5	CCSAP	5.323e-09	1.16777	0.233	0.051	9.47122e-05	1.68473	CCSAP	up in 5% O2
clus5	SLC2A3	7.0651e-09	1.20784	0.256	0.064	0.000125709	1.74255	SLC2A3	up in 5% O2
clus5	HSD17B1	9.1653e-09	1.21465	0.488	0.273	0.000163078	1.75237	HSD17B1	up in 5% O2
clus5	KRT8	1.09869e-08	0.420475	0.992	0.968	0.000195491	0.606617	KRT8	up in 5% O2
clus5	RAMP1	1.19691e-08	-1.07527	0.07	0.328	0.000212967	-1.55129	RAMP1	up in 20% O2
clus5	LDHA	1.7168e-08	1.07848	0.318	0.109	0.000305471	1.55591	LDHA	up in 5% O2
clus5	TIMP1	2.55599e-08	-0.75767	0.248	0.553	0.000454788	-1.09309	TIMP1	up in 20% O2
clus5	SLN	2.65069e-08	1.01515	0.186	0.032	0.000471637	1.46455	SLN	up in 5% O2
clus5	S100A6	3.71969e-08	0.557517	0.814	0.698	0.000661845	0.804327	S100A6	up in 5% O2
clus5	VIM	5.51896e-08	-0.705636	0.326	0.627	0.000981988	-1.01802	VIM	up in 20% O2
clus5	SERPINB9	8.65504e-08	1.19388	0.132	0.013	0.00153999	1.7224	SERPINB9	up in 5% O2
clus5	ITIH5	1.10329e-07	0.842019	0.101	0.003	0.00196308	1.21478	ITIH5	up in 5% O2
clus5	GAPDH	2.67059e-07	0.450368	0.93	0.945	0.00475178	0.649743	GAPDH	up in 5% O2
clus5	DUSP9	2.89958e-07	1.11573	0.147	0.023	0.00515922	1.60966	DUSP9	up in 5% O2
clus5	CHCHD2	2.99116e-07	-0.924581	0.039	0.254	0.00532218	-1.33389	CHCHD2	up in 20% O2
clus5	SPP1	3.54615e-07	-0.928133	0.062	0.283	0.00630966	-1.33901	SPP1	up in 20% O2
clus5	AREG	4.85143e-07	-1.15224	0	0.174	0.00863215	-1.66233	AREG	up in 20% O2
clus5	PRDX6	5.86114e-07	0.671768	0.667	0.547	0.0104287	0.969156	PRDX6	up in 5% O2
clus5	DIO3	1.00889e-06	-0.438897	0.643	0.868	0.0179512	-0.633194	DIO3	up in 20% O2
clus5	EEF1G	1.12244e-06	-0.551761	0.395	0.656	0.0199716	-0.796024	EEF1G	up in 20% O2
clus5	ATP5F1B	1.1955e-06	-0.716432	0.194	0.434	0.0212715	-1.03359	ATP5F1B	up in 20% O2
clus5	PRR9	1.84043e-06	-0.844259	0.085	0.305	0.0327467	-1.21801	PRR9	up in 20% O2
clus5	SLC25A6	1.91035e-06	-0.724365	0.24	0.479	0.0339909	-1.04504	SLC25A6	up in 20% O2
clus5	IGFBP5	2.10012e-06	-0.605522	0.403	0.691	0.0373674	-0.873583	IGFBP5	up in 20% O2
clus5	XAGE2	2.62013e-06	0.886756	0.605	0.502	0.0466199	1.27932	XAGE2	up in 5% O2
clus6	CLIC3	2.55425e-38	1.27782	0.75	0.114	4.54478e-34	1.84351	CLIC3	up in 5% O2
clus6	MDK	2.75828e-38	-1.10829	0.783	0.977	4.9078e-34	-1.59893	MDK	up in 20% O2
clus6	COL3A1	1.93426e-29	-1.13323	0.189	0.753	3.44163e-25	-1.63491	COL3A1	up in 20% O2
clus6	FN1	2.02344e-22	0.984023	0.85	0.479	3.6003e-18	1.41965	FN1	up in 5% O2
clus6	PTN	2.10405e-21	-0.700998	0.906	0.973	3.74373e-17	-1.01133	PTN	up in 20% O2
clus6	AC083862.3	1.31013e-20	1.22903	0.539	0.114	2.33112e-16	1.77312	AC083862.3	up in 5% O2
clus6	NPPB	1.42491e-20	0.897317	0.711	0.288	2.53534e-16	1.29455	NPPB	up in 5% O2
clus6	VIM	4.63679e-20	-0.771498	0.261	0.689	8.25024e-16	-1.11304	VIM	up in 20% O2
clus6	FTL	2.14739e-19	-0.639627	0.822	0.973	3.82086e-15	-0.922787	FTL	up in 20% O2
clus6	MIR193BHG	5.51193e-19	1.05158	0.456	0.078	9.80737e-15	1.51711	MIR193BHG	up in 5% O2
clus6	APOE	1.42458e-18	-0.707305	0.667	0.918	2.53475e-14	-1.02042	APOE	up in 20% O2
clus6	IGFBP5	6.94338e-18	-0.908858	0.35	0.731	1.23544e-13	-1.3112	IGFBP5	up in 20% O2
clus6	EGFR	9.07684e-18	1.0569	0.583	0.187	1.61504e-13	1.52479	EGFR	up in 5% O2
clus6	CPE	2.13564e-17	-0.709588	0.228	0.63	3.79994e-13	-1.02372	CPE	up in 20% O2
clus6	TPT1	9.25446e-17	-0.591839	0.817	0.941	1.64665e-12	-0.853843	TPT1	up in 20% O2
clus6	TMSB4X	3.87083e-16	-0.657601	0.744	0.918	6.88738e-12	-0.948718	TMSB4X	up in 20% O2
clus6	CYP11A1	4.78921e-16	0.797564	0.817	0.584	8.52144e-12	1.15064	CYP11A1	up in 5% O2
clus6	ENG	2.18845e-15	0.767846	0.522	0.164	3.89391e-11	1.10777	ENG	up in 5% O2
clus6	GABRE	2.92525e-15	0.893377	0.356	0.046	5.2049e-11	1.28887	GABRE	up in 5% O2
clus6	AC022137.4	3.73745e-15	0.814253	0.661	0.324	6.65005e-11	1.17472	AC022137.4	up in 5% O2
clus6	AAK1	6.47733e-15	0.623251	0.911	0.826	1.15251e-10	0.899161	AAK1	up in 5% O2
clus6	UGP2	9.45678e-15	0.839065	0.717	0.393	1.68265e-10	1.21051	UGP2	up in 5% O2
clus6	COL1A2	1.06979e-14	-0.780149	0.672	0.868	1.90348e-10	-1.12552	COL1A2	up in 20% O2
clus6	TFRC	1.10991e-14	0.936158	0.817	0.603	1.97487e-10	1.35059	TFRC	up in 5% O2
clus6	IFITM3	1.18062e-14	-0.637039	0.156	0.525	2.10068e-10	-0.919052	IFITM3	up in 20% O2
clus6	ATG9B	1.7939e-14	-1.00795	0.511	0.74	3.19188e-10	-1.45417	ATG9B	up in 20% O2
clus6	S100A11	3.03031e-14	-0.497256	0.839	0.936	5.39184e-10	-0.717389	S100A11	up in 20% O2
clus6	SLC6A8	3.06524e-14	0.726341	0.306	0.027	5.45399e-10	1.04789	SLC6A8	up in 5% O2
clus6	ARL5A	4.56939e-14	0.679972	0.867	0.658	8.13031e-10	0.980993	ARL5A	up in 5% O2
clus6	TRIM60	4.63609e-14	0.486966	0.289	0.023	8.24899e-10	0.702544	TRIM60	up in 5% O2
clus6	MYCNOS	1.10545e-13	1.18225	0.556	0.233	1.96692e-09	1.70563	MYCNOS	up in 5% O2
clus6	LUM	1.135e-13	-0.643671	0.411	0.749	2.0195e-09	-0.928621	LUM	up in 20% O2
clus6	TPM1	1.24159e-13	-0.559973	0.844	0.954	2.20917e-09	-0.80787	TPM1	up in 20% O2
clus6	AC211433.1	1.42692e-13	0.955854	0.289	0.027	2.53893e-09	1.37901	AC211433.1	up in 5% O2
clus6	CCSAP	1.57117e-13	0.795192	0.606	0.256	2.79559e-09	1.14722	CCSAP	up in 5% O2
clus6	HTRA4	2.89921e-13	0.965665	0.422	0.11	5.15857e-09	1.39316	HTRA4	up in 5% O2
clus6	NPY	3.84939e-13	-0.580576	0.044	0.338	6.84921e-09	-0.837593	NPY	up in 20% O2
clus6	AC097448.1	4.55784e-13	0.858086	0.794	0.553	8.10977e-09	1.23796	AC097448.1	up in 5% O2
clus6	TOR1AIP2	5.3031e-13	0.606839	0.817	0.58	9.43581e-09	0.875484	TOR1AIP2	up in 5% O2
clus6	RAMP1	5.3081e-13	-0.620062	0.056	0.352	9.44471e-09	-0.89456	RAMP1	up in 20% O2
clus6	H19	9.75508e-13	-0.501961	0.372	0.74	1.73572e-08	-0.724177	H19	up in 20% O2
clus6	DLG5	1.19797e-12	0.669344	0.772	0.475	2.13155e-08	0.96566	DLG5	up in 5% O2
clus6	GNAS	1.21141e-12	-0.601373	0.811	0.895	2.15546e-08	-0.867597	GNAS	up in 20% O2
clus6	CRISPLD2	1.54499e-12	0.699007	0.267	0.023	2.74901e-08	1.00845	CRISPLD2	up in 5% O2
clus6	EGLN3	1.57156e-12	0.613669	0.311	0.046	2.79629e-08	0.885338	EGLN3	up in 5% O2
clus6	REV3L	1.60059e-12	0.955133	0.8	0.584	2.84793e-08	1.37797	REV3L	up in 5% O2
clus6	HIST3H2A	3.3557e-12	-0.791649	0.089	0.388	5.9708e-08	-1.14211	HIST3H2A	up in 20% O2
clus6	LINC00511	4.84283e-12	0.748529	0.211	0.005	8.61685e-08	1.0799	LINC00511	up in 5% O2
clus6	HSD17B1	4.84602e-12	0.637855	0.639	0.297	8.62253e-08	0.92023	HSD17B1	up in 5% O2
clus6	HSD3B1	6.07002e-12	0.740496	0.789	0.525	1.08004e-07	1.06831	HSD3B1	up in 5% O2
clus6	SPP1	7.09577e-12	-0.527666	0.072	0.352	1.26255e-07	-0.761261	SPP1	up in 20% O2
clus6	SLC2A3	9.07453e-12	0.673694	0.539	0.224	1.61463e-07	0.971935	SLC2A3	up in 5% O2
clus6	EEF1A1	1.13527e-11	-0.498611	0.9	0.941	2.01998e-07	-0.719344	EEF1A1	up in 20% O2
clus6	H3F3A	1.96461e-11	-0.60215	0.522	0.749	3.49564e-07	-0.868719	H3F3A	up in 20% O2
clus6	AL354733.3	4.9043e-11	0.526901	0.628	0.32	8.72622e-07	0.760157	AL354733.3	up in 5% O2
clus6	MEST	5.04894e-11	-0.662608	0.156	0.461	8.98359e-07	-0.955941	MEST	up in 20% O2
clus6	WSB1	7.03358e-11	0.756669	0.85	0.671	1.25149e-06	1.09164	WSB1	up in 5% O2
clus6	FNDC3B	8.49713e-11	0.552319	0.422	0.142	1.51189e-06	0.796828	FNDC3B	up in 5% O2
clus6	PNCK	8.61986e-11	0.619053	0.178	0	1.53373e-06	0.893104	PNCK	up in 5% O2
clus6	NEAT1	1.02072e-10	0.412873	0.994	0.991	1.81616e-06	0.59565	NEAT1	up in 5% O2
clus6	CST6	1.18633e-10	0.405708	0.311	0.059	2.11083e-06	0.585313	CST6	up in 5% O2
clus6	SLC1A6	1.58299e-10	0.560901	0.222	0.018	2.81662e-06	0.809209	SLC1A6	up in 5% O2
clus6	STMN1	1.60962e-10	-0.560438	0.15	0.429	2.864e-06	-0.808541	STMN1	up in 20% O2
clus6	AREG	2.85341e-10	-0.52777	0.006	0.21	5.07707e-06	-0.761411	AREG	up in 20% O2
clus6	TIMP1	3.26873e-10	-0.549395	0.261	0.534	5.81604e-06	-0.79261	TIMP1	up in 20% O2
clus6	UPF2	3.60887e-10	0.593729	0.761	0.479	6.42127e-06	0.85657	UPF2	up in 5% O2
clus6	AL158206.1	4.87575e-10	0.721974	0.617	0.356	8.67543e-06	1.04159	AL158206.1	up in 5% O2
clus6	SRP14	5.74488e-10	-0.544432	0.228	0.511	1.02219e-05	-0.78545	SRP14	up in 20% O2
clus6	MFSD4B	5.91385e-10	0.595646	0.822	0.589	1.05225e-05	0.859335	MFSD4B	up in 5% O2
clus6	SYDE1	5.93403e-10	0.550599	0.417	0.142	1.05584e-05	0.794347	SYDE1	up in 5% O2
clus6	AL450306.1	6.64861e-10	0.491427	0.456	0.178	1.18299e-05	0.708979	AL450306.1	up in 5% O2
clus6	FLT1	1.04505e-09	0.552623	0.194	0.014	1.85946e-05	0.797267	FLT1	up in 5% O2
clus6	SLC25A37	1.14684e-09	0.512826	0.389	0.128	2.04057e-05	0.739851	SLC25A37	up in 5% O2
clus6	CYP19A1	1.52228e-09	0.713449	0.6	0.333	2.70859e-05	1.02929	CYP19A1	up in 5% O2
clus6	AC234031.1	1.5451e-09	0.70326	0.25	0.046	2.74919e-05	1.01459	AC234031.1	up in 5% O2
clus6	DOP1B	1.64095e-09	0.531723	0.439	0.164	2.91974e-05	0.767115	DOP1B	up in 5% O2
clus6	MBD3	2.12332e-09	0.468989	0.406	0.142	3.77802e-05	0.676608	MBD3	up in 5% O2
clus6	SRGAP2	2.70333e-09	0.542005	0.389	0.137	4.81004e-05	0.781948	SRGAP2	up in 5% O2
clus6	MAML2	3.37065e-09	0.624047	0.65	0.388	5.9974e-05	0.90031	MAML2	up in 5% O2
clus6	BRWD1	3.62948e-09	0.594965	0.678	0.457	6.45793e-05	0.858353	BRWD1	up in 5% O2
clus6	ITIH5	3.64686e-09	0.425895	0.217	0.027	6.48886e-05	0.614437	ITIH5	up in 5% O2
clus6	NCOR2	4.05259e-09	0.521955	0.322	0.096	7.21076e-05	0.753022	NCOR2	up in 5% O2
clus6	MYCN	4.10887e-09	0.945187	0.556	0.32	7.31092e-05	1.36362	MYCN	up in 5% O2
clus6	NDUFA4	4.92634e-09	-0.604249	0.25	0.502	8.76543e-05	-0.871748	NDUFA4	up in 20% O2
clus6	FAU	5.22958e-09	-0.446202	0.511	0.735	9.30499e-05	-0.643734	FAU	up in 20% O2
clus6	PRR9	6.74828e-09	-0.539847	0.022	0.219	0.000120072	-0.778834	PRR9	up in 20% O2
clus6	SUMO2	6.8755e-09	-0.429558	0.244	0.511	0.000122336	-0.619722	SUMO2	up in 20% O2
clus6	TKT	7.3331e-09	-0.488965	0.383	0.644	0.000130478	-0.705428	TKT	up in 20% O2
clus6	EPS8L1	8.18764e-09	0.528501	0.678	0.466	0.000145683	0.762466	EPS8L1	up in 5% O2
clus6	AC006480.2	8.36729e-09	0.48704	0.517	0.251	0.000148879	0.70265	AC006480.2	up in 5% O2
clus6	DSP	8.8666e-09	0.624043	0.6	0.338	0.000157763	0.900304	DSP	up in 5% O2
clus6	PAK3	9.33529e-09	0.824323	0.411	0.169	0.000166103	1.18925	PAK3	up in 5% O2
clus6	UBA52	1.11848e-08	-0.502159	0.4	0.653	0.000199011	-0.724462	UBA52	up in 20% O2
clus6	PMAIP1	1.12182e-08	-0.617503	0.111	0.352	0.000199605	-0.890868	PMAIP1	up in 20% O2
clus6	WDR60	1.41966e-08	0.663096	0.489	0.224	0.000252599	0.956645	WDR60	up in 5% O2
clus6	GRHL1	1.42905e-08	0.490411	0.767	0.562	0.000254271	0.707514	GRHL1	up in 5% O2
clus6	TUBA1B	1.88688e-08	-0.474661	0.283	0.53	0.000335733	-0.68479	TUBA1B	up in 20% O2
clus6	TNFRSF1B	2.13724e-08	0.537564	0.522	0.256	0.000380278	0.775541	TNFRSF1B	up in 5% O2
clus6	PLIN2	2.49531e-08	0.600879	0.733	0.479	0.000443991	0.866886	PLIN2	up in 5% O2
clus6	AC090826.1	2.57714e-08	0.556343	0.544	0.279	0.00045855	0.802633	AC090826.1	up in 5% O2
clus6	RYBP	2.88128e-08	0.519958	0.611	0.347	0.000512667	0.75014	RYBP	up in 5% O2
clus6	AL031666.3	3.10391e-08	0.413497	0.356	0.119	0.000552278	0.596549	AL031666.3	up in 5% O2
clus6	SRSF5	3.68938e-08	0.511754	0.789	0.648	0.000656452	0.738306	SRSF5	up in 5% O2
clus6	ZNF114	4.1276e-08	0.786386	0.217	0.037	0.000734424	1.13451	ZNF114	up in 5% O2
clus6	C4orf19	4.13067e-08	0.464534	0.517	0.265	0.000734971	0.670181	C4orf19	up in 5% O2
clus6	RHOBTB3	4.19445e-08	0.550419	0.572	0.315	0.000746318	0.794086	RHOBTB3	up in 5% O2
clus6	AL031280.1	4.26964e-08	0.645622	0.3	0.091	0.000759698	0.931436	AL031280.1	up in 5% O2
clus6	RDH13	4.48184e-08	0.4072	0.706	0.475	0.000797454	0.587466	RDH13	up in 5% O2
clus6	DAB2	4.56274e-08	0.741592	0.728	0.557	0.000811848	1.06989	DAB2	up in 5% O2
clus6	TNFAIP2	4.63161e-08	0.824087	0.372	0.132	0.000824103	1.18891	TNFAIP2	up in 5% O2
clus6	SPARC	4.77125e-08	-0.443448	0.6	0.799	0.000848949	-0.63976	SPARC	up in 20% O2
clus6	ATP5MC3	5.05149e-08	-0.599797	0.15	0.374	0.000898812	-0.865323	ATP5MC3	up in 20% O2
clus6	RARRES1	5.54511e-08	0.442531	0.222	0.041	0.000986641	0.638437	RARRES1	up in 5% O2
clus6	CSNK1A1	7.53468e-08	0.550563	0.856	0.662	0.00134065	0.794294	CSNK1A1	up in 5% O2
clus6	PRRG1	7.65743e-08	0.514731	0.394	0.174	0.00136249	0.7426	PRRG1	up in 5% O2
clus6	TAOK3	8.67764e-08	0.492815	0.367	0.142	0.00154401	0.710982	TAOK3	up in 5% O2
clus6	VEZT	8.92645e-08	0.480648	0.706	0.457	0.00158828	0.693428	VEZT	up in 5% O2
clus6	NME2	8.96421e-08	-0.528203	0.306	0.539	0.001595	-0.762035	NME2	up in 20% O2
clus6	KCNK1	9.07434e-08	1.08887	0.222	0.046	0.0016146	1.57091	KCNK1	up in 5% O2
clus6	ACTB	9.58233e-08	-0.4277	0.806	0.895	0.00170498	-0.61704	ACTB	up in 20% O2
clus6	HLA-G	9.60145e-08	0.688847	0.339	0.123	0.00170839	0.993796	HLA-G	up in 5% O2
clus6	DNM1L	9.9356e-08	0.503001	0.483	0.228	0.00176784	0.725678	DNM1L	up in 5% O2
clus6	NEB	1.00587e-07	0.628305	0.372	0.151	0.00178974	0.906453	NEB	up in 5% O2
clus6	CSF2RA	1.1445e-07	0.67408	0.511	0.292	0.00203641	0.972492	CSF2RA	up in 5% O2
clus6	SERF2	1.28185e-07	-0.50554	0.539	0.735	0.00228079	-0.72934	SERF2	up in 20% O2
clus6	SERPINB6	1.3248e-07	0.577857	0.294	0.087	0.00235721	0.833671	SERPINB6	up in 5% O2
clus6	KIAA0355	1.34652e-07	0.412941	0.583	0.306	0.00239587	0.595748	KIAA0355	up in 5% O2
clus6	ADAMTSL4	1.37734e-07	0.4918	0.544	0.297	0.00245071	0.709517	ADAMTSL4	up in 5% O2
clus6	BLNK	1.44225e-07	0.451232	0.278	0.082	0.0025662	0.65099	BLNK	up in 5% O2
clus6	CCNH	1.46992e-07	0.512299	0.722	0.525	0.00261543	0.739092	CCNH	up in 5% O2
clus6	AC005726.1	1.63938e-07	0.532105	0.372	0.155	0.00291695	0.767666	AC005726.1	up in 5% O2
clus6	FAM83D	1.97326e-07	0.459761	0.233	0.055	0.00351101	0.663295	FAM83D	up in 5% O2
clus6	AL022238.2	2.2452e-07	0.410716	0.289	0.091	0.00399489	0.592538	AL022238.2	up in 5% O2
clus6	CTSV	2.49219e-07	0.522721	0.367	0.151	0.00443435	0.754127	CTSV	up in 5% O2
clus6	RHOBTB1	3.66984e-07	0.72282	0.7	0.566	0.00652975	1.04281	RHOBTB1	up in 5% O2
clus6	ZNF765	3.81306e-07	0.446284	0.528	0.279	0.00678457	0.643852	ZNF765	up in 5% O2
clus6	SLC43A2	4.1578e-07	0.525892	0.722	0.548	0.00739797	0.758702	SLC43A2	up in 5% O2
clus6	RASSF7	4.44013e-07	0.424139	0.394	0.169	0.00790032	0.611903	RASSF7	up in 5% O2
clus6	PLEKHA6	4.78252e-07	0.417674	0.572	0.329	0.00850953	0.602577	PLEKHA6	up in 5% O2
clus6	ELF3	4.99743e-07	0.607651	0.772	0.616	0.00889193	0.876656	ELF3	up in 5% O2
clus6	NABP1	5.00809e-07	0.735129	0.639	0.416	0.00891089	1.06057	NABP1	up in 5% O2
clus6	LGALS3	5.45109e-07	-0.406796	0.2	0.429	0.00969912	-0.586882	LGALS3	up in 20% O2
clus6	SERPINB9	5.51457e-07	0.746017	0.317	0.119	0.00981207	1.07627	SERPINB9	up in 5% O2
clus6	PHLDB3	5.72953e-07	0.428592	0.244	0.064	0.0101946	0.618327	PHLDB3	up in 5% O2
clus6	H2AFJ	9.43247e-07	-0.491885	0.222	0.434	0.0167832	-0.709639	H2AFJ	up in 20% O2
clus6	HERPUD1	1.0043e-06	0.49658	0.722	0.521	0.0178696	0.716414	HERPUD1	up in 5% O2
clus6	PLEKHA1	1.10507e-06	0.419972	0.322	0.123	0.0196625	0.605891	PLEKHA1	up in 5% O2
clus6	SASH1	1.11085e-06	0.429729	0.394	0.178	0.0197654	0.619968	SASH1	up in 5% O2
clus6	BACH1	1.12473e-06	0.415108	0.572	0.342	0.0200123	0.598875	BACH1	up in 5% O2
clus6	MYL6	1.16621e-06	-0.476006	0.6	0.731	0.0207504	-0.686732	MYL6	up in 20% O2
clus6	KCNA7	1.24852e-06	0.57792	0.389	0.174	0.0222148	0.833763	KCNA7	up in 5% O2
clus6	NECTIN4	1.25674e-06	0.451468	0.506	0.279	0.0223612	0.651331	NECTIN4	up in 5% O2
clus6	RIPOR2	1.26381e-06	-0.589693	0.417	0.598	0.0224871	-0.850747	RIPOR2	up in 20% O2
clus6	ADAM12	1.30207e-06	0.830608	0.572	0.402	0.0231677	1.19831	ADAM12	up in 5% O2
clus6	ACAT1	1.31039e-06	0.464843	0.406	0.183	0.0233158	0.670627	ACAT1	up in 5% O2
clus6	TGFB1	1.50891e-06	0.446953	0.35	0.142	0.0268481	0.644817	TGFB1	up in 5% O2
clus6	HINT1	1.64927e-06	-0.429299	0.322	0.53	0.0293455	-0.619347	HINT1	up in 20% O2
clus6	AC005726.5	1.7083e-06	0.48074	0.367	0.155	0.0303958	0.693561	AC005726.5	up in 5% O2
clus6	H3F3B	1.73904e-06	-0.458219	0.533	0.721	0.0309427	-0.66107	H3F3B	up in 20% O2
clus6	FDX1	1.76632e-06	0.521516	0.756	0.607	0.0314282	0.752389	FDX1	up in 5% O2
clus6	ANXA4	1.80612e-06	0.622857	0.667	0.525	0.0321363	0.898592	ANXA4	up in 5% O2
clus6	TRIM55	1.81415e-06	-0.590664	0.233	0.447	0.0322792	-0.852147	TRIM55	up in 20% O2
clus6	NUP58	1.93397e-06	0.552218	0.544	0.361	0.0344111	0.796681	NUP58	up in 5% O2
clus6	SYT16	1.99948e-06	0.447101	0.133	0.014	0.0355768	0.645031	SYT16	up in 5% O2
clus6	PTMA	2.08284e-06	-0.431104	0.706	0.858	0.03706	-0.621952	PTMA	up in 20% O2
clus6	SHANK2-AS1	2.23443e-06	0.466452	0.683	0.452	0.0397572	0.672948	SHANK2-AS1	up in 5% O2
clus6	IER2	2.51998e-06	-0.928936	0.478	0.616	0.0448379	-1.34017	IER2	up in 20% O2
clus6	MBNL3	2.59112e-06	0.472791	0.278	0.096	0.0461038	0.682094	MBNL3	up in 5% O2
clus6	SLC4A4	2.73672e-06	-0.490916	0.078	0.251	0.0486944	-0.708242	SLC4A4	up in 20% O2
clus7	FTL	3.85342e-42	-1.53478	0.647	0.984	6.8564e-38	-2.21422	FTL	up in 20% O2
clus7	SLC2A3	4.60326e-42	1.7775	0.862	0.191	8.19057e-38	2.56438	SLC2A3	up in 5% O2
clus7	FN1	9.05845e-38	1.6746	0.966	0.455	1.61177e-33	2.41594	FN1	up in 5% O2
clus7	MDK	1.70143e-37	-1.30827	0.776	0.977	3.02736e-33	-1.88744	MDK	up in 20% O2
clus7	NEAT1	7.98366e-33	1.45707	0.983	0.665	1.42053e-28	2.10211	NEAT1	up in 5% O2
clus7	CGA	6.02351e-32	-0.874187	1	1	1.07176e-27	-1.26119	CGA	up in 20% O2
clus7	AC097480.1	4.1626e-24	0.690215	0.371	0.004	7.40651e-20	0.99577	AC097480.1	up in 5% O2
clus7	TPT1	6.66883e-24	-1.14229	0.69	0.903	1.18659e-19	-1.64797	TPT1	up in 20% O2
clus7	EEF1A1	8.09806e-24	-0.877009	0.862	0.981	1.44089e-19	-1.26526	EEF1A1	up in 20% O2
clus7	DOCK5	2.50379e-23	1.17559	0.422	0.027	4.45499e-19	1.69601	DOCK5	up in 5% O2
clus7	NPPB	5.91082e-23	1.06955	0.836	0.304	1.05171e-18	1.54303	NPPB	up in 5% O2
clus7	APOE	9.2517e-23	-1.11428	0.517	0.872	1.64616e-18	-1.60756	APOE	up in 20% O2
clus7	COL17A1	3.319e-22	0.804873	0.379	0.016	5.9055e-18	1.16119	COL17A1	up in 5% O2
clus7	COL3A1	1.68936e-21	-1.00489	0.388	0.837	3.00587e-17	-1.44976	COL3A1	up in 20% O2
clus7	PTN	1.08307e-20	-0.774937	0.94	0.996	1.9271e-16	-1.118	PTN	up in 20% O2
clus7	HLA-G	2.2408e-19	1.19215	0.405	0.043	3.98705e-15	1.71991	HLA-G	up in 5% O2
clus7	COL7A1	8.21106e-19	0.756708	0.388	0.035	1.46099e-14	1.0917	COL7A1	up in 5% O2
clus7	S100A11	2.65913e-18	-0.80936	0.828	0.926	4.73138e-14	-1.16766	S100A11	up in 20% O2
clus7	TMSB4X	5.29986e-18	-0.751444	0.81	0.946	9.43003e-14	-1.0841	TMSB4X	up in 20% O2
clus7	PLAC8	2.04627e-17	0.765283	0.371	0.039	3.64093e-13	1.10407	PLAC8	up in 5% O2
clus7	C5orf46	5.07368e-17	0.684981	0.328	0.023	9.02759e-13	0.988218	C5orf46	up in 5% O2
clus7	VIM	2.44897e-16	-0.962062	0.345	0.716	4.35745e-12	-1.38796	VIM	up in 20% O2
clus7	CLIC3	1.24945e-15	0.816086	0.379	0.051	2.22314e-11	1.17736	CLIC3	up in 5% O2
clus7	RDH13	1.31126e-15	0.709458	0.586	0.167	2.33313e-11	1.02353	RDH13	up in 5% O2
clus7	H3F3B	4.42721e-15	-0.871574	0.552	0.786	7.87733e-11	-1.25742	H3F3B	up in 20% O2
clus7	EGLN3	6.33818e-15	0.658481	0.25	0.008	1.12775e-10	0.949987	EGLN3	up in 5% O2
clus7	RACK1	1.3538e-14	-0.85301	0.526	0.786	2.40882e-10	-1.23063	RACK1	up in 20% O2
clus7	ITIH5	1.59787e-14	0.649064	0.302	0.027	2.84308e-10	0.936402	ITIH5	up in 5% O2
clus7	SH2D3A	2.69539e-14	0.81705	0.431	0.093	4.79591e-10	1.17875	SH2D3A	up in 5% O2
clus7	COL4A2	5.3516e-14	0.958507	0.672	0.292	9.5221e-10	1.38283	COL4A2	up in 5% O2
clus7	PAPPA2	6.26509e-14	-0.938931	0.44	0.747	1.11475e-09	-1.35459	PAPPA2	up in 20% O2
clus7	CST6	6.67497e-14	0.745693	0.31	0.035	1.18768e-09	1.07581	CST6	up in 5% O2
clus7	AC083862.3	7.86786e-14	0.864846	0.284	0.027	1.39993e-09	1.24771	AC083862.3	up in 5% O2
clus7	GLIS3	1.16981e-13	0.673142	0.517	0.144	2.08144e-09	0.971139	GLIS3	up in 5% O2
clus7	TRIM60	1.29983e-13	0.550533	0.216	0.004	2.31278e-09	0.794252	TRIM60	up in 5% O2
clus7	FLNB	2.12763e-13	0.738799	0.75	0.393	3.7857e-09	1.06586	FLNB	up in 5% O2
clus7	NPY	3.78845e-13	-0.905841	0.009	0.37	6.74079e-09	-1.30685	NPY	up in 20% O2
clus7	RHOBTB3	3.89118e-13	0.886811	0.647	0.276	6.92357e-09	1.2794	RHOBTB3	up in 5% O2
clus7	IL1RAP	1.19733e-12	0.506878	0.216	0.008	2.13041e-08	0.731271	IL1RAP	up in 5% O2
clus7	PTGES	1.6823e-12	0.468829	0.302	0.039	2.99331e-08	0.676377	PTGES	up in 5% O2
clus7	FNDC3B	2.26792e-12	0.710701	0.586	0.222	4.03531e-08	1.02533	FNDC3B	up in 5% O2
clus7	ARHGAP29	2.82657e-12	0.742015	0.853	0.658	5.02932e-08	1.0705	ARHGAP29	up in 5% O2
clus7	CBR3-AS1	6.16294e-12	0.523678	0.612	0.23	1.09657e-07	0.755507	CBR3-AS1	up in 5% O2
clus7	H3F3A	6.26789e-12	-0.7542	0.414	0.704	1.11525e-07	-1.08808	H3F3A	up in 20% O2
clus7	TINAGL1	6.97026e-12	0.60735	0.336	0.062	1.24022e-07	0.876221	TINAGL1	up in 5% O2
clus7	MYCNOS	8.57353e-12	1.20899	0.172	0	1.52549e-07	1.74421	MYCNOS	up in 5% O2
clus7	NACA	1.51393e-11	-0.832084	0.466	0.735	2.69374e-07	-1.20044	NACA	up in 20% O2
clus7	DOP1B	1.69491e-11	0.600561	0.509	0.163	3.01575e-07	0.866426	DOP1B	up in 5% O2
clus7	ANXA1	5.04221e-11	-0.546086	0.871	0.942	8.97161e-07	-0.787836	ANXA1	up in 20% O2
clus7	GRHL1	5.24764e-11	0.774382	0.31	0.058	9.33713e-07	1.1172	GRHL1	up in 5% O2
clus7	RASGRF2	5.35264e-11	0.515258	0.267	0.035	9.52395e-07	0.74336	RASGRF2	up in 5% O2
clus7	COL4A1	6.34791e-11	0.795195	0.56	0.23	1.12948e-06	1.14722	COL4A1	up in 5% O2
clus7	MMP2	7.80209e-11	0.697355	0.784	0.451	1.38823e-06	1.00607	MMP2	up in 5% O2
clus7	CPE	8.41926e-11	-0.693795	0.319	0.642	1.49804e-06	-1.00093	CPE	up in 20% O2
clus7	FTH1	9.37724e-11	-0.533503	0.81	0.911	1.66849e-06	-0.769682	FTH1	up in 20% O2
clus7	MEIS2	9.70114e-11	-0.699113	0.483	0.774	1.72612e-06	-1.00861	MEIS2	up in 20% O2
clus7	ISM2	1.04413e-10	0.711056	0.155	0	1.85782e-06	1.02584	ISM2	up in 5% O2
clus7	UBA52	1.38357e-10	-0.889569	0.336	0.595	2.46179e-06	-1.28338	UBA52	up in 20% O2
clus7	MFAP5	1.46195e-10	0.571811	0.853	0.591	2.60124e-06	0.824948	MFAP5	up in 5% O2
clus7	DIO3	1.93407e-10	-0.81905	0.328	0.619	3.44129e-06	-1.18164	DIO3	up in 20% O2
clus7	MIR181A2HG	2.71161e-10	0.465347	0.276	0.047	4.82477e-06	0.671354	MIR181A2HG	up in 5% O2
clus7	CSF2RA	2.74756e-10	0.784142	0.422	0.14	4.88873e-06	1.13128	CSF2RA	up in 5% O2
clus7	LINC02802	4.0666e-10	0.560647	0.379	0.101	7.2357e-06	0.808843	LINC02802	up in 5% O2
clus7	EEF1G	4.09711e-10	-0.80777	0.259	0.56	7.29e-06	-1.16537	EEF1G	up in 20% O2
clus7	PCDH9	4.30693e-10	-1.15846	0.138	0.459	7.66332e-06	-1.6713	PCDH9	up in 20% O2
clus7	RAMP1	5.44683e-10	-0.8536	0.052	0.342	9.69155e-06	-1.23148	RAMP1	up in 20% O2
clus7	FAU	6.81579e-10	-0.755935	0.414	0.658	1.21273e-05	-1.09058	FAU	up in 20% O2
clus7	KLF6	7.07317e-10	0.752897	0.466	0.175	1.25853e-05	1.0862	KLF6	up in 5% O2
clus7	AREG	8.06546e-10	-0.884014	0.034	0.327	1.43509e-05	-1.27536	AREG	up in 20% O2
clus7	UGP2	8.70823e-10	0.782641	0.759	0.44	1.54946e-05	1.12911	UGP2	up in 5% O2
clus7	SLC2A1	8.8128e-10	0.762656	0.466	0.167	1.56806e-05	1.10028	SLC2A1	up in 5% O2
clus7	ELF3	9.26552e-10	0.644866	0.397	0.121	1.64861e-05	0.930345	ELF3	up in 5% O2
clus7	TACSTD2	9.70754e-10	0.451848	0.181	0.012	1.72726e-05	0.651878	TACSTD2	up in 5% O2
clus7	COL1A1	9.76345e-10	-0.567688	0.509	0.79	1.73721e-05	-0.819001	COL1A1	up in 20% O2
clus7	ADM	1.33419e-09	0.430577	0.259	0.043	2.37392e-05	0.621191	ADM	up in 5% O2
clus7	RAP2B	1.52902e-09	0.451231	0.216	0.027	2.72059e-05	0.650989	RAP2B	up in 5% O2
clus7	MGLL	1.5657e-09	0.538102	0.207	0.023	2.78585e-05	0.776317	MGLL	up in 5% O2
clus7	FBLIM1	1.63784e-09	0.552245	0.362	0.097	2.9142e-05	0.796721	FBLIM1	up in 5% O2
clus7	SERPINB9	1.72222e-09	0.450756	0.207	0.023	3.06435e-05	0.650303	SERPINB9	up in 5% O2
clus7	AFAP1	1.82856e-09	0.753057	0.336	0.089	3.25355e-05	1.08643	AFAP1	up in 5% O2
clus7	FOXN3	1.95037e-09	0.626633	0.569	0.253	3.4703e-05	0.90404	FOXN3	up in 5% O2
clus7	PTPRE	1.95187e-09	0.614095	0.224	0.031	3.47296e-05	0.885952	PTPRE	up in 5% O2
clus7	AC011476.3	2.27523e-09	0.453976	0.224	0.031	4.04832e-05	0.654949	AC011476.3	up in 5% O2
clus7	LAMC2	2.38341e-09	0.437272	0.207	0.023	4.24081e-05	0.63085	LAMC2	up in 5% O2
clus7	SLCO4A1	2.5604e-09	0.837417	0.147	0.004	4.55572e-05	1.20814	SLCO4A1	up in 5% O2
clus7	MIR193BHG	2.6947e-09	0.749352	0.397	0.132	4.79467e-05	1.08109	MIR193BHG	up in 5% O2
clus7	DIO2	2.86861e-09	1.73069	0.198	0.023	5.10413e-05	2.49686	DIO2	up in 5% O2
clus7	LUM	2.88943e-09	-0.654681	0.509	0.747	5.14116e-05	-0.944505	LUM	up in 20% O2
clus7	IGFBP5	3.24456e-09	-0.771154	0.638	0.837	5.77304e-05	-1.11254	IGFBP5	up in 20% O2
clus7	PURPL	3.66577e-09	0.724361	0.397	0.132	6.52251e-05	1.04503	PURPL	up in 5% O2
clus7	Z82215.1	3.69829e-09	0.462103	0.328	0.082	6.58036e-05	0.666673	Z82215.1	up in 5% O2
clus7	SERPINB6	3.93857e-09	0.429702	0.353	0.093	7.0079e-05	0.619929	SERPINB6	up in 5% O2
clus7	IFITM3	4.0399e-09	-0.772021	0.233	0.525	7.1882e-05	-1.11379	IFITM3	up in 20% O2
clus7	FYB1	4.17237e-09	0.490928	0.155	0.008	7.42389e-05	0.708259	FYB1	up in 5% O2
clus7	ITGB1	5.28923e-09	0.656095	0.828	0.545	9.41113e-05	0.946545	ITGB1	up in 5% O2
clus7	RUNX1T1	6.25882e-09	-0.779982	0.207	0.51	0.000111363	-1.12528	RUNX1T1	up in 20% O2
clus7	LINC02511	6.35842e-09	0.552412	0.164	0.012	0.000113135	0.796962	LINC02511	up in 5% O2
clus7	GCM1	8.54476e-09	0.673811	0.138	0.004	0.000152037	0.972104	GCM1	up in 5% O2
clus7	PTPRM	8.82378e-09	0.43089	0.276	0.058	0.000157001	0.621643	PTPRM	up in 5% O2
clus7	GSTP1	8.83115e-09	-0.590337	0.483	0.72	0.000157133	-0.851677	GSTP1	up in 20% O2
clus7	VGLL3	9.01629e-09	0.474955	0.267	0.054	0.000160427	0.685215	VGLL3	up in 5% O2
clus7	TRIO	9.13232e-09	0.516249	0.483	0.187	0.000162491	0.744789	TRIO	up in 5% O2
clus7	CFLAR	1.11776e-08	0.468101	0.448	0.163	0.000198882	0.675326	CFLAR	up in 5% O2
clus7	AC211433.1	1.14936e-08	1.05964	0.224	0.039	0.000204506	1.52873	AC211433.1	up in 5% O2
clus7	CALD1	1.34219e-08	0.432683	0.974	0.957	0.000238815	0.624229	CALD1	up in 5% O2
clus7	SOX4	1.50856e-08	0.593016	0.569	0.288	0.000268418	0.855542	SOX4	up in 5% O2
clus7	TAOK3	1.79824e-08	0.550167	0.371	0.117	0.000319961	0.793724	TAOK3	up in 5% O2
clus7	HTRA4	2.13652e-08	0.731982	0.155	0.012	0.000380152	1.05603	HTRA4	up in 5% O2
clus7	SPARC	2.23071e-08	-0.569684	0.629	0.774	0.000396911	-0.82188	SPARC	up in 20% O2
clus7	CAV1	2.61519e-08	0.427995	0.216	0.035	0.00046532	0.617466	CAV1	up in 5% O2
clus7	TNNT2	2.87934e-08	-0.683101	0.112	0.385	0.000512321	-0.985506	TNNT2	up in 20% O2
clus7	ADAM8	3.50303e-08	0.442933	0.164	0.016	0.000623293	0.639017	ADAM8	up in 5% O2
clus7	TIMP1	4.32002e-08	-0.770845	0.276	0.533	0.000768661	-1.11209	TIMP1	up in 20% O2
clus7	NABP1	5.07446e-08	0.572218	0.517	0.222	0.000902899	0.825536	NABP1	up in 5% O2
clus7	ANKS1A	5.28585e-08	0.5907	0.552	0.268	0.000940511	0.852199	ANKS1A	up in 5% O2
clus7	SHANK2-AS1	5.99373e-08	0.509453	0.319	0.093	0.00106646	0.734985	SHANK2-AS1	up in 5% O2
clus7	NET1	6.08545e-08	0.477284	0.31	0.086	0.00108278	0.688575	NET1	up in 5% O2
clus7	PYGL	6.89144e-08	0.506022	0.25	0.058	0.00122619	0.730036	PYGL	up in 5% O2
clus7	TRIM38	7.35534e-08	0.476537	0.207	0.035	0.00130873	0.687497	TRIM38	up in 5% O2
clus7	MEST	9.50288e-08	-0.59654	0.319	0.541	0.00169085	-0.860625	MEST	up in 20% O2
clus7	TCF7L2	1.1271e-07	1.03932	0.75	0.525	0.00200545	1.49943	TCF7L2	up in 5% O2
clus7	GUCY1A1	1.2126e-07	-0.830145	0.095	0.339	0.00215758	-1.19765	GUCY1A1	up in 20% O2
clus7	AAK1	1.28282e-07	0.497277	0.897	0.755	0.00228252	0.717419	AAK1	up in 5% O2
clus7	IQGAP1	1.33505e-07	0.556864	0.621	0.342	0.00237545	0.803385	IQGAP1	up in 5% O2
clus7	EEF1B2	1.37204e-07	-0.640767	0.276	0.521	0.00244127	-0.924431	EEF1B2	up in 20% O2
clus7	TFRC	1.45508e-07	0.67761	0.397	0.144	0.00258902	0.977585	TFRC	up in 5% O2
clus7	IGDCC3	1.57363e-07	-0.617315	0.216	0.479	0.00279995	-0.890598	IGDCC3	up in 20% O2
clus7	WEE1	1.76833e-07	0.58588	0.552	0.296	0.00314639	0.845246	WEE1	up in 5% O2
clus7	AC022137.4	1.8469e-07	0.631741	0.44	0.175	0.00328619	0.911409	AC022137.4	up in 5% O2
clus7	PDLIM5	1.94498e-07	0.519373	0.474	0.202	0.00346071	0.749297	PDLIM5	up in 5% O2
clus7	H2AFJ	2.1396e-07	-0.728516	0.164	0.409	0.00380699	-1.05103	H2AFJ	up in 20% O2
clus7	AL357093.2	2.21264e-07	0.405662	0.198	0.035	0.00393696	0.585246	AL357093.2	up in 5% O2
clus7	GATA2	2.33224e-07	0.562509	0.259	0.066	0.00414975	0.811529	GATA2	up in 5% O2
clus7	PPDPF	2.33232e-07	-0.681819	0.233	0.467	0.0041499	-0.983656	PPDPF	up in 20% O2
clus7	AL354733.3	2.36341e-07	0.547517	0.707	0.451	0.00420522	0.789901	AL354733.3	up in 5% O2
clus7	P4HA1	2.99882e-07	0.460845	0.293	0.086	0.0053358	0.664858	P4HA1	up in 5% O2
clus7	SERF2	3.23668e-07	-0.582457	0.509	0.661	0.00575903	-0.840307	SERF2	up in 20% O2
clus7	HEG1	3.42904e-07	0.590297	0.216	0.047	0.00610129	0.851619	HEG1	up in 5% O2
clus7	AMD1	3.45586e-07	0.580342	0.578	0.304	0.00614902	0.837256	AMD1	up in 5% O2
clus7	FLT1	3.52631e-07	0.643786	0.112	0.004	0.00627436	0.928787	FLT1	up in 5% O2
clus7	NPC2	3.55893e-07	-0.639263	0.379	0.58	0.0063324	-0.922261	NPC2	up in 20% O2
clus7	CCN1	3.64484e-07	0.589815	0.56	0.304	0.00648527	0.850923	CCN1	up in 5% O2
clus7	QSOX1	3.67519e-07	0.472792	0.267	0.074	0.00653927	0.682095	QSOX1	up in 5% O2
clus7	CTNND1	3.6982e-07	0.468849	0.716	0.459	0.00658021	0.676406	CTNND1	up in 5% O2
clus7	DYNLL1	3.88941e-07	-0.659991	0.172	0.416	0.00692042	-0.952166	DYNLL1	up in 20% O2
clus7	AC007014.1	4.49669e-07	0.534934	0.405	0.16	0.00800097	0.771747	AC007014.1	up in 5% O2
clus7	SEMA4C	4.91095e-07	0.653586	0.353	0.132	0.00873806	0.942925	SEMA4C	up in 5% O2
clus7	TUBA1B	5.12269e-07	-0.564573	0.509	0.708	0.0091148	-0.814506	TUBA1B	up in 20% O2
clus7	KIAA0355	5.54634e-07	0.485542	0.526	0.265	0.00986861	0.700489	KIAA0355	up in 5% O2
clus7	ADAMTS18	6.14404e-07	-0.584337	0.336	0.584	0.0109321	-0.843021	ADAMTS18	up in 20% O2
clus7	ANKRD45	7.67927e-07	0.677266	0.586	0.35	0.0136637	0.977089	ANKRD45	up in 5% O2
clus7	MYOF	7.71899e-07	0.483142	0.5	0.23	0.0137344	0.697027	MYOF	up in 5% O2
clus7	MBNL2	7.97756e-07	0.73043	0.647	0.409	0.0141945	1.05379	MBNL2	up in 5% O2
clus7	MYL6	9.71675e-07	-0.47653	0.629	0.774	0.017289	-0.687488	MYL6	up in 20% O2
clus7	MICAL3	9.9605e-07	0.469959	0.379	0.148	0.0177227	0.678007	MICAL3	up in 5% O2
clus7	PLCL2	1.19698e-06	0.700206	0.181	0.035	0.0212979	1.01018	PLCL2	up in 5% O2
clus7	SLC44A2	1.38351e-06	0.427011	0.414	0.167	0.0246168	0.616047	SLC44A2	up in 5% O2
clus7	CTSV	1.47897e-06	0.4282	0.44	0.179	0.0263153	0.617763	CTSV	up in 5% O2
clus7	GATA3	1.64003e-06	0.53935	0.655	0.424	0.0291811	0.778118	GATA3	up in 5% O2
clus7	SPP1	1.67521e-06	-0.59446	0.06	0.276	0.029807	-0.857624	SPP1	up in 20% O2
clus7	COX7C	1.72508e-06	-0.608332	0.198	0.432	0.0306943	-0.877637	COX7C	up in 20% O2
clus7	ITGA2	1.73718e-06	0.535614	0.241	0.066	0.0309097	0.772728	ITGA2	up in 5% O2
clus7	PLD3	1.74685e-06	-0.47434	0.491	0.673	0.0310817	-0.684328	PLD3	up in 20% O2
clus7	NDUFA4	1.75903e-06	-0.600549	0.241	0.467	0.0312985	-0.866409	NDUFA4	up in 20% O2
clus7	HINT1	1.78383e-06	-0.602468	0.328	0.537	0.0317397	-0.869177	HINT1	up in 20% O2
clus7	STK10	1.79313e-06	0.406565	0.284	0.089	0.0319051	0.586549	STK10	up in 5% O2
clus7	TENM3	1.94658e-06	0.552462	0.707	0.463	0.0346355	0.797035	TENM3	up in 5% O2
clus7	UGCG	2.0162e-06	0.556139	0.405	0.175	0.0358743	0.802339	UGCG	up in 5% O2
clus7	RNASEK	2.11384e-06	-0.615811	0.362	0.572	0.0376116	-0.888427	RNASEK	up in 20% O2
clus7	SLC25A3	2.28785e-06	-0.609581	0.233	0.451	0.0407077	-0.87944	SLC25A3	up in 20% O2
clus7	UBB	2.41922e-06	-0.648578	0.164	0.385	0.0430452	-0.9357	UBB	up in 20% O2
clus7	ZNF331	2.63264e-06	0.532296	0.379	0.16	0.0468426	0.76794	ZNF331	up in 5% O2
clus7	UBE2Q2	2.78289e-06	0.423797	0.483	0.245	0.0495159	0.611409	UBE2Q2	up in 5% O2
clus8	FTL	3.35226e-14	-0.762909	0.718	0.954	5.96467e-10	-1.10064	FTL	up in 20% O2
clus8	SRP14	1.2347e-12	-0.781533	0.301	0.731	2.19689e-08	-1.12751	SRP14	up in 20% O2
clus8	SLC2A3	3.62841e-12	1.13154	0.757	0.324	6.45604e-08	1.63246	SLC2A3	up in 5% O2
clus8	COL17A1	5.99208e-12	0.792816	0.505	0.074	1.06617e-07	1.14379	COL17A1	up in 5% O2
clus8	ADAM33	6.71897e-12	-0.64584	0.039	0.435	1.19551e-07	-0.93175	ADAM33	up in 20% O2
clus8	APOE	2.21919e-10	-0.598439	0.757	0.944	3.9486e-06	-0.863366	APOE	up in 20% O2
clus8	TGFBI	7.89903e-10	1.10076	0.806	0.602	1.40547e-05	1.58806	TGFBI	up in 5% O2
clus8	CCDC88A	1.95733e-09	-0.469068	0.233	0.611	3.48268e-05	-0.676723	CCDC88A	up in 20% O2
clus8	GABARAP	2.18181e-09	-0.517025	0.223	0.611	3.88209e-05	-0.74591	GABARAP	up in 20% O2
clus8	SPP1	2.41076e-09	-0.670496	0.184	0.574	4.28946e-05	-0.967322	SPP1	up in 20% O2
clus8	COL7A1	2.41101e-09	0.690343	0.592	0.204	4.28992e-05	0.995955	COL7A1	up in 5% O2
clus8	LAMC2	4.28231e-09	0.813101	0.427	0.083	7.61952e-05	1.17306	LAMC2	up in 5% O2
clus8	CLIC3	5.59352e-09	0.675945	0.427	0.083	9.95256e-05	0.975182	CLIC3	up in 5% O2
clus8	TACSTD2	7.03962e-09	0.735907	0.427	0.083	0.000125256	1.06169	TACSTD2	up in 5% O2
clus8	C5orf46	1.86352e-08	0.601355	0.35	0.046	0.000331576	0.867571	C5orf46	up in 5% O2
clus8	CHD9	3.31773e-08	-0.579101	0.621	0.833	0.000590324	-0.835466	CHD9	up in 20% O2
clus8	ELAVL2	3.58774e-08	-0.414425	0.019	0.296	0.000638367	-0.597889	ELAVL2	up in 20% O2
clus8	SLC5A3	3.59841e-08	-0.439358	0.272	0.611	0.000640265	-0.63386	SLC5A3	up in 20% O2
clus8	CBR3-AS1	4.61776e-08	0.793845	0.553	0.259	0.000821637	1.14528	CBR3-AS1	up in 5% O2
clus8	ARHGAP8	5.95756e-08	0.812713	0.476	0.167	0.00106003	1.1725	ARHGAP8	up in 5% O2
clus8	VIM	7.84533e-08	-0.443409	0.631	0.88	0.00139592	-0.639705	VIM	up in 20% O2
clus8	MDK	1.3798e-07	-0.581836	0.835	0.954	0.00245508	-0.839411	MDK	up in 20% O2
clus8	MRC2	2.19744e-07	-0.423592	0.087	0.38	0.00390991	-0.611114	MRC2	up in 20% O2
clus8	HLA-G	2.45761e-07	0.588192	0.398	0.102	0.00437283	0.848581	HLA-G	up in 5% O2
clus8	TINAGL1	2.79064e-07	0.652078	0.524	0.231	0.00496539	0.94075	TINAGL1	up in 5% O2
clus8	FN1	3.35844e-07	0.762538	0.942	0.926	0.00597567	1.10011	FN1	up in 5% O2
clus8	NTM	4.16353e-07	-0.559549	0.039	0.306	0.00740817	-0.807258	NTM	up in 20% O2
clus8	SORBS2	4.52222e-07	-0.563105	0.039	0.315	0.00804639	-0.812389	SORBS2	up in 20% O2
clus8	COLEC12	4.87598e-07	-0.405634	0.146	0.454	0.00867582	-0.585206	COLEC12	up in 20% O2
clus8	ATP6V1G1	5.14229e-07	-0.521959	0.194	0.491	0.00914968	-0.753028	ATP6V1G1	up in 20% O2
clus8	NDUFA11	7.47845e-07	-0.412251	0.243	0.574	0.0133064	-0.594753	NDUFA11	up in 20% O2
clus8	CST6	9.10202e-07	0.445627	0.447	0.13	0.0161952	0.642905	CST6	up in 5% O2
clus8	PATJ	1.51919e-06	0.873528	0.515	0.241	0.027031	1.26023	PATJ	up in 5% O2
clus8	RAMP1	1.53189e-06	-0.560021	0.087	0.361	0.027257	-0.807939	RAMP1	up in 20% O2
clus8	RAB13	1.60775e-06	-0.622418	0.35	0.62	0.0286067	-0.897959	RAB13	up in 20% O2
clus8	EGLN3	1.66176e-06	0.50167	0.301	0.056	0.0295677	0.723757	EGLN3	up in 5% O2
clus8	PRSS23	2.6025e-06	-0.553447	0.398	0.657	0.0463063	-0.798456	PRSS23	up in 20% O2
