# Supplementary material for: Single Nucleus RNA Sequence (snRNAseq) Analysis of the Spectrum of Trophoblast Lineages Generated From Human Pluripotent Stem Cells in vitro
Source: Front Cell Dev Biol. 2021 Jul 21;9:695248. doi: 10.3389/fcell.2021.695248 (PMC8334858; doi:10.3389/fcell.2021.695248)
Supplement: Supplementary file 7 [file Table_6.XLSX]

## Sheet: Sheet1
Cluster	GeneSymbol	p_val	avg_logFC	pct.1	pct.2	p_val_adj	log2fc	Gene	diffexpressed		Total HIF target genes	Up in 5%	Up in 20%
clus1	IGFBP5	8.07449e-31	-0.852353	0.434	0.814	1.43669e-26	-1.22968	IGFBP5	up in 20% O2		Cluster 1	6	1
clus1	GAPDH	3.47481e-16	0.540843	0.908	0.935	6.18273e-12	0.780271	GAPDH	up in 5% O2		Cluster 2	9	2
clus1	MMP2	8.57413e-15	0.753242	0.662	0.497	1.5256e-10	1.0867	MMP2	up in 5% O2		Cluster 3	7	1
clus1	EGLN3	3.10487e-13	0.930721	0.11	0.013	5.5245e-09	1.34275	EGLN3	up in 5% O2		Cluster 4	10	0
clus1	LDHA	3.1556e-10	0.958258	0.254	0.106	5.61477e-06	1.38247	LDHA	up in 5% O2		Cluster 5	3	1
clus1	SLC2A1	1.61481e-09	0.833418	0.307	0.155	2.87323e-05	1.20237	SLC2A1	up in 5% O2		Cluster 6	8	1
clus1	CAV1	1.96845e-07	0.874751	0.114	0.032	0.00350245	1.262	CAV1	up in 5% O2		Cluster 7	13	1
											Cluster 8	1	0
clus2	SLC2A1	2.39848e-35	0.968702	0.528	0.143	4.26761e-31	1.39754	SLC2A1	up in 5% O2
clus2	MEGF6	2.1381e-33	0.776652	0.219	0.009	3.80431e-29	1.12047	MEGF6	up in 5% O2
clus2	VEGFA	2.18938e-25	0.661368	0.313	0.058	3.89557e-21	0.954152	VEGFA	up in 5% O2
clus2	NDRG1	3.24429e-20	0.455771	0.172	0.017	5.77257e-16	0.657539	NDRG1	up in 5% O2
clus2	P4HA1	1.13596e-17	0.481032	0.313	0.084	2.02121e-13	0.693982	P4HA1	up in 5% O2
clus2	LOXL2	3.50724e-17	0.561985	0.296	0.077	6.24044e-13	0.810773	LOXL2	up in 5% O2
clus2	DDIT4	9.25921e-17	0.645654	0.305	0.085	1.64749e-12	0.931482	DDIT4	up in 5% O2
clus2	FLT1	6.99673e-16	0.502498	0.12	0.009	1.24493e-11	0.724952	FLT1	up in 5% O2
clus2	MMP2	1.46326e-15	0.618608	0.708	0.458	2.60358e-11	0.892463	MMP2	up in 5% O2
clus2	PGF	4.55783e-10	-0.583658	0.146	0.361	8.10975e-06	-0.84204	PGF	up in 20% O2
clus2	MIF	2.11105e-09	-0.478719	0.382	0.554	3.75619e-05	-0.690645	MIF	up in 20% O2
clus3	GAPDH	1.26773e-42	0.618575	0.994	0.967	2.25568e-38	0.892415	GAPDH	up in 5% O2
clus3	IGFBP5	1.55861e-24	-0.876592	0.399	0.693	2.77323e-20	-1.26465	IGFBP5	up in 20% O2
clus3	LDHA	2.30391e-24	1.06351	0.498	0.178	4.09934e-20	1.53432	LDHA	up in 5% O2
clus3	EGLN3	6.28727e-11	0.770318	0.155	0.023	1.11869e-06	1.11133	EGLN3	up in 5% O2
clus3	SLC2A1	7.75016e-10	0.69768	0.273	0.104	1.37899e-05	1.00654	SLC2A1	up in 5% O2
clus3	MIF	2.31181e-09	0.417283	0.783	0.731	4.1134e-05	0.602013	MIF	up in 5% O2
clus3	LGALS1	5.00057e-09	0.912509	0.165	0.041	8.89751e-05	1.31647	LGALS1	up in 5% O2
clus3	DDIT4	2.49612e-08	0.475401	0.236	0.089	0.000444135	0.685858	DDIT4	up in 5% O2
clus4	EGLN3	3.43192e-30	0.731925	0.31	0.022	6.10641e-26	1.05594	EGLN3	up in 5% O2
clus4	SLC2A1	4.43485e-27	0.891279	0.481	0.155	7.89092e-23	1.28584	SLC2A1	up in 5% O2
clus4	RAP2B	8.06213e-15	0.49053	0.257	0.064	1.4345e-10	0.707686	RAP2B	up in 5% O2
clus4	UGP2	8.34968e-15	0.574401	0.733	0.539	1.48566e-10	0.828685	UGP2	up in 5% O2
clus4	MEGF6	1.69788e-13	0.468544	0.195	0.035	3.02105e-09	0.675967	MEGF6	up in 5% O2
clus4	P4HA1	1.17902e-11	0.454516	0.307	0.121	2.09783e-07	0.655728	P4HA1	up in 5% O2
clus4	KLF6	5.14993e-11	0.490799	0.476	0.26	9.16326e-07	0.708073	KLF6	up in 5% O2
clus4	LOXL2	5.62185e-10	0.4085	0.318	0.141	1.0003e-05	0.589341	LOXL2	up in 5% O2
clus4	MMP2	1.86464e-09	0.456009	0.722	0.57	3.31776e-05	0.657882	MMP2	up in 5% O2
clus4	EGFR	1.06911e-08	0.473696	0.398	0.223	0.000190227	0.683399	EGFR	up in 5% O2
clus5	EGLN3	1.55666e-09	1.02986	0.147	0.01	2.76976e-05	1.48578	EGLN3	up in 5% O2
clus5	LDHA	1.7168e-08	1.07848	0.318	0.109	0.000305471	1.55591	LDHA	up in 5% O2
clus5	GAPDH	2.67059e-07	0.450368	0.93	0.945	0.00475178	0.649743	GAPDH	up in 5% O2
clus5	IGFBP5	2.10012e-06	-0.605522	0.403	0.691	0.0373674	-0.873583	IGFBP5	up in 20% O2
clus6	IGFBP5	6.94338e-18	-0.908858	0.35	0.731	1.23544e-13	-1.3112	IGFBP5	up in 20% O2
clus6	EGFR	9.07684e-18	1.0569	0.583	0.187	1.61504e-13	1.52479	EGFR	up in 5% O2
clus6	ENG	2.18845e-15	0.767846	0.522	0.164	3.89391e-11	1.10777	ENG	up in 5% O2
clus6	UGP2	9.45678e-15	0.839065	0.717	0.393	1.68265e-10	1.21051	UGP2	up in 5% O2
clus6	EGLN3	1.57156e-12	0.613669	0.311	0.046	2.79629e-08	0.885338	EGLN3	up in 5% O2
clus6	FLT1	1.04505e-09	0.552623	0.194	0.014	1.85946e-05	0.797267	FLT1	up in 5% O2
clus6	RYBP	2.88128e-08	0.519958	0.611	0.347	0.000512667	0.75014	RYBP	up in 5% O2
clus6	RHOBTB1	3.66984e-07	0.72282	0.7	0.566	0.00652975	1.04281	RHOBTB1	up in 5% O2
clus6	ELF3	4.99743e-07	0.607651	0.772	0.616	0.00889193	0.876656	ELF3	up in 5% O2
clus7	EGLN3	6.33818e-15	0.658481	0.25	0.008	1.12775e-10	0.949987	EGLN3	up in 5% O2
clus7	IL1RAP	1.19733e-12	0.506878	0.216	0.008	2.13041e-08	0.731271	IL1RAP	up in 5% O2
clus7	MMP2	7.80209e-11	0.697355	0.784	0.451	1.38823e-06	1.00607	MMP2	up in 5% O2
clus7	KLF6	7.07317e-10	0.752897	0.466	0.175	1.25853e-05	1.0862	KLF6	up in 5% O2
clus7	UGP2	8.70823e-10	0.782641	0.759	0.44	1.54946e-05	1.12911	UGP2	up in 5% O2
clus7	SLC2A1	8.8128e-10	0.762656	0.466	0.167	1.56806e-05	1.10028	SLC2A1	up in 5% O2
clus7	ELF3	9.26552e-10	0.644866	0.397	0.121	1.64861e-05	0.930345	ELF3	up in 5% O2
clus7	ADM	1.33419e-09	0.430577	0.259	0.043	2.37392e-05	0.621191	ADM	up in 5% O2
clus7	RAP2B	1.52902e-09	0.451231	0.216	0.027	2.72059e-05	0.650989	RAP2B	up in 5% O2
clus7	IGFBP5	3.24456e-09	-0.771154	0.638	0.837	5.77304e-05	-1.11254	IGFBP5	up in 20% O2
clus7	CAV1	2.61519e-08	0.427995	0.216	0.035	0.00046532	0.617466	CAV1	up in 5% O2
clus7	WEE1	1.76833e-07	0.58588	0.552	0.296	0.00314639	0.845246	WEE1	up in 5% O2
clus7	P4HA1	2.99882e-07	0.460845	0.293	0.086	0.0053358	0.664858	P4HA1	up in 5% O2
clus7	FLT1	3.52631e-07	0.643786	0.112	0.004	0.00627436	0.928787	FLT1	up in 5% O2
clus8	EGLN3	1.66176e-06	0.50167	0.301	0.056	0.0295677	0.723757	EGLN3	up in 5% O2
